# Supplementary material for: (Benzoato-κO)chlorido[(–)-sparteine-κ2 N,N′]zinc(II)
Source: Acta Crystallogr Sect E Struct Rep Online. 2009 Aug 29;65(Pt 9):m1142–3. doi: 10.1107/S1600536809033625 (PMC2969941; doi:10.1107/S1600536809033625)
Supplement: Supplementary file 2 [file e-65-m1142-Isup2.hkl]

# 
# h,k,l, Fc-squared, Fo-squared, sigma(Fo-squared) and status flag 
# 
data_I
_shelx_title ' znyr1 in P2(1) LAST Corregida la absorcion con mu*R=0.5' 
_shelx_refln_list_code          4 
_shelx_F_calc_maximum      138.22 
_exptl_crystal_F_000       480.00 
_reflns_d_resolution_high  0.8409 
 
loop_ 
 _symmetry_equiv_pos_as_xyz 
 'x, y, z' 
 '-x, y+1/2, -z' 
 
_cell_length_a     8.7784 
_cell_length_b    11.8238 
_cell_length_c    10.8438 
_cell_angle_alpha  90.000 
_cell_angle_beta  109.671 
_cell_angle_gamma  90.000 
 
_shelx_F_squared_multiplier     1.000 
 
loop_ 
 _refln_index_h 
 _refln_index_k 
 _refln_index_l 
 _refln_F_squared_calc 
 _refln_F_squared_meas 
 _refln_F_squared_sigma 
 _refln_observed_status 
   0 -14   0      133.83       87.88     23.40 o 
   1 -13   0       66.00       71.70     20.45 o 
   2 -13   0      180.72      178.58     17.87 o 
   3 -13   0       93.07      100.30     17.90 o 
   0 -12   0        4.35       14.89     13.20 o 
   1 -12   0        4.96        5.81      9.32 o 
   2 -12   0       23.14       12.00     11.96 o 
   3 -12   0      110.17      108.03     14.29 o 
   4 -12   0       18.07       12.52      9.82 o 
   5 -12   0       31.81       18.99     12.33 o 
   1 -11   0      403.28      422.91     18.88 o 
   2 -11   0      475.09      455.14     20.59 o 
   3 -11   0        2.16       -6.10      9.65 o 
   4 -11   0       32.25       21.21     16.46 o 
   5 -11   0       70.11       94.97     12.92 o 
   6 -11   0      106.75       97.02     21.22 o 
   0 -10   0      533.95      563.98     19.65 o 
   1 -10   0       94.93       87.84      7.69 o 
   2 -10   0       44.09       27.16      8.95 o 
   3 -10   0      260.91      285.93     16.52 o 
   4 -10   0       42.63       19.76     19.20 o 
   5 -10   0       11.73       13.29      9.82 o 
   6 -10   0       77.61       89.59     20.72 o 
   1  -9   0      617.37      623.69     14.69 o 
   2  -9   0     1224.38     1207.21     32.07 o 
   3  -9   0      506.09      534.47     43.71 o 
   4  -9   0      136.72      128.43     25.86 o 
   5  -9   0      313.48      288.20     31.78 o 
   6  -9   0      195.67      169.53     22.07 o 
   7  -9   0        6.54       10.68     15.66 o 
   0  -8   0      197.84      241.07     15.35 o 
   1  -8   0      160.23      162.39      8.98 o 
   2  -8   0      349.47      340.48     29.28 o 
   3  -8   0     1580.95     1682.17    104.61 o 
   4  -8   0      253.90      249.81     10.17 o 
   5  -8   0       46.54       30.62     11.23 o 
   6  -8   0      156.30      168.62     22.26 o 
   7  -8   0      220.28      218.30     24.37 o 
   8  -8   0       11.66       24.92     21.96 o 
   1  -7   0      612.54      533.26     22.96 o 
   2  -7   0     2230.82     2206.30     99.66 o 
   3  -7   0      163.95      161.83      8.42 o 
   4  -7   0      598.21      612.63     15.38 o 
   5  -7   0      204.93      206.65     22.05 o 
   6  -7   0      528.66      537.10     27.30 o 
   7  -7   0       23.06        0.08     17.33 o 
   8  -7   0       42.42       40.28     17.14 o 
   0  -6   0     1044.95     1224.13     61.44 o 
   1  -6   0     1032.73     1033.55     53.61 o 
   2  -6   0      409.43      472.13     14.74 o 
   3  -6   0     1093.66     1101.71     30.15 o 
   4  -6   0      990.54      969.97     65.88 o 
   5  -6   0       74.28       77.19      8.02 o 
   6  -6   0      543.08      519.23     18.35 o 
   7  -6   0      316.23      292.53     26.03 o 
   8  -6   0       38.42       13.10     22.91 o 
   1  -5   0      430.25      412.80     11.78 o 
   2  -5   0     1374.15     1250.22     87.11 o 
   3  -5   0      606.32      606.72     19.58 o 
   4  -5   0      523.44      512.48     13.60 o 
   5  -5   0      756.11      762.97     18.01 o 
   6  -5   0      177.65      187.64     13.02 o 
   7  -5   0      206.50      198.76     20.83 o 
   8  -5   0       38.79       24.84     17.51 o 
   9  -5   0      122.38      119.88     22.08 o 
   0  -4   0     2493.90     2471.09     84.71 o 
   1  -4   0     1056.66     1023.45     97.25 o 
   2  -4   0       94.69      109.59     12.61 o 
   3  -4   0     1047.85     1049.57     25.80 o 
   4  -4   0     1136.74     1095.64     37.18 o 
   5  -4   0      197.49      197.53      9.12 o 
   6  -4   0      358.82      337.36     15.59 o 
   7  -4   0      146.42      149.00     19.70 o 
   8  -4   0       31.00       34.30     20.03 o 
   9  -4   0        8.59        3.13     14.06 o 
   1  -3   0     2994.61     2946.95    181.89 o 
   2  -3   0     2210.03     2258.75     69.34 o 
   3  -3   0      917.03      966.97     35.89 o 
   4  -3   0     1348.63     1374.59     42.92 o 
   5  -3   0     1185.67     1212.50     71.37 o 
   6  -3   0      157.80      175.43     12.79 o 
   7  -3   0       61.41       69.30      9.85 o 
   8  -3   0      262.99      241.74     23.76 o 
   9  -3   0       82.95       89.44     18.22 o 
   0  -2   0     2788.40     3063.56     75.85 o 
   1  -2   0     1314.48     1298.64     38.74 o 
   2  -2   0      191.74      183.04      9.04 o 
   3  -2   0     2862.02     2719.02     62.34 o 
   4  -2   0     2982.04     2859.91     64.38 o 
   5  -2   0      310.98      328.52     10.64 o 
   6  -2   0      143.88      152.87     11.66 o 
   7  -2   0      343.05      354.86     15.92 o 
   8  -2   0       32.65       55.31     22.10 o 
   9  -2   0        5.46        4.35     13.95 o 
   1  -1   0    11172.23    11018.68    238.99 o 
   2  -1   0       46.83       49.44      9.46 o 
   3  -1   0       77.84       73.65     13.49 o 
   4  -1   0      261.57      270.66      8.89 o 
   5  -1   0      988.49      967.05     29.19 o 
   6  -1   0      157.15      168.22     11.96 o 
   7  -1   0      124.29      120.39     11.86 o 
   8  -1   0      472.27      466.62     28.06 o 
   9  -1   0      117.01      102.07     22.75 o 
   1   0   0     1061.11     1046.68     27.49 o 
   2   0   0       42.17       41.53      4.20 o 
   3   0   0      174.44      165.29      6.68 o 
   4   0   0     3029.87     2984.22     64.04 o 
   5   0   0       53.35       56.76      7.52 o 
   6   0   0       22.51       27.74      8.21 o 
   7   0   0      724.89      698.56     21.45 o 
   8   0   0      114.82      125.35     20.07 o 
   9   0   0        4.06        7.39     17.75 o 
   1   1   0    11085.28    10898.60    437.45 o 
   2   1   0      109.02      110.59      4.92 o 
   3   1   0      100.67       98.15      5.76 o 
   4   1   0      322.55      321.47     16.56 o 
   5   1   0      966.05      934.45     26.69 o 
   6   1   0      138.70      156.08     12.69 o 
   7   1   0      133.11      141.83     13.38 o 
   8   1   0      446.19      401.18     31.22 o 
   9   1   0      115.49      106.28     21.16 o 
   0 -14   1       76.36      114.33     13.34 o 
  -3 -13   1        9.39        9.16     10.35 o 
  -2 -13   1      204.70      184.35     30.18 o 
  -1 -13   1      150.70      157.25     21.41 o 
   0 -13   1       10.36        5.92     10.03 o 
   1 -13   1       58.35       63.59     50.05 o 
   2 -13   1      114.14       99.47     16.63 o 
   3 -13   1       55.60       39.58     13.38 o 
  -5 -12   1       18.72        7.53     18.09 o 
  -4 -12   1       21.65       12.90     12.29 o 
  -3 -12   1      198.72      177.14     15.98 o 
  -2 -12   1       22.53       19.18     11.58 o 
  -1 -12   1       35.32        3.06     11.73 o 
   0 -12   1      120.63       97.90     13.40 o 
   1 -12   1       98.34       97.05     13.10 o 
   2 -12   1       83.64       41.80     12.18 o 
   3 -12   1       15.78       -5.02      9.37 o 
   4 -12   1       61.03       45.26     13.25 o 
  -6 -11   1       43.68       28.46     18.30 o 
  -5 -11   1       82.42       89.38     21.09 o 
  -4 -11   1      114.37       92.69     12.63 o 
  -3 -11   1       58.01       51.93     11.33 o 
  -2 -11   1      103.42       71.28     13.02 o 
  -1 -11   1      239.97      228.74     15.91 o 
   0 -11   1      129.31      130.17     13.79 o 
   1 -11   1      780.39      748.00     24.39 o 
   2 -11   1      614.03      517.82     24.72 o 
   3 -11   1       65.01       73.82     12.04 o 
   4 -11   1        5.85        1.37      9.03 o 
   5 -11   1       64.26       64.14     21.57 o 
  -7 -10   1      140.82      109.30     22.26 o 
  -6 -10   1      252.24      281.97     26.80 o 
  -5 -10   1       83.33       86.37     11.94 o 
  -4 -10   1       43.03       44.78     11.07 o 
  -3 -10   1      403.90      424.36     18.78 o 
  -2 -10   1      378.35      366.71     18.22 o 
  -1 -10   1      239.51      238.49     10.05 o 
   0 -10   1      342.52      356.24     13.16 o 
   1 -10   1      464.20      464.13     12.80 o 
   2 -10   1       46.70       37.46      8.78 o 
   3 -10   1       53.77       61.34     28.50 o 
   4 -10   1       41.10       55.75     23.71 o 
   5 -10   1       39.17       55.04     13.18 o 
   6 -10   1       35.33       13.57     20.84 o 
  -7  -9   1        9.69       -2.34     14.66 o 
  -6  -9   1       19.57       -3.37     15.62 o 
  -5  -9   1      307.58      299.57     16.42 o 
  -4  -9   1       84.42       76.10     15.05 o 
  -3  -9   1       25.28       28.58     14.03 o 
  -2  -9   1      977.45     1038.38     30.55 o 
  -1  -9   1      901.40      932.21     23.92 o 
   0  -9   1      112.81      110.60      8.06 o 
   1  -9   1      175.86      169.00     10.42 o 
   2  -9   1      647.74      636.07     16.21 o 
   3  -9   1      483.63      473.00     27.68 o 
   4  -9   1       59.07       60.80     25.05 o 
   5  -9   1      185.89      192.45     15.48 o 
   6  -9   1      372.99      345.37     26.68 o 
   7  -9   1       20.12       14.48     18.71 o 
  -8  -8   1       10.71       -4.29     17.98 o 
  -7  -8   1      204.83      207.86     26.99 o 
  -6  -8   1      477.82      496.30     30.51 o 
  -5  -8   1      224.76      222.39     10.31 o 
  -4  -8   1      152.17      136.13      7.91 o 
  -3  -8   1      763.38      777.47     67.51 o 
  -2  -8   1      604.60      584.23     19.88 o 
  -1  -8   1      139.03      153.84     15.90 o 
   0  -8   1      336.58      331.74     11.68 o 
   1  -8   1      842.40      833.34     23.82 o 
   2  -8   1      191.81      194.93     10.87 o 
   3  -8   1      209.81      222.30     12.87 o 
   4  -8   1      375.64      368.18     23.75 o 
   5  -8   1      124.06      119.28     12.74 o 
   6  -8   1       13.99       39.28     14.81 o 
   7  -8   1      113.13      131.46     21.55 o 
  -8  -7   1       83.06       53.31     22.83 o 
  -7  -7   1       19.90        6.68     16.29 o 
  -6  -7   1       14.05       40.50     13.06 o 
  -5  -7   1      378.68      378.11     14.27 o 
  -4  -7   1      750.94      778.39     27.63 o 
  -3  -7   1      310.09      301.05     10.43 o 
  -2  -7   1      482.63      457.88     23.37 o 
  -1  -7   1      408.73      400.10     11.70 o 
   0  -7   1      290.15      296.29     10.57 o 
   1  -7   1      744.53      708.11     44.65 o 
   2  -7   1     3246.05     3316.83     83.46 o 
   3  -7   1     1068.26     1079.06     23.31 o 
   4  -7   1       95.37       89.50     14.90 o 
   5  -7   1      210.86      225.89     12.92 o 
   6  -7   1      198.11      196.98     20.53 o 
   7  -7   1       56.70       73.64     18.52 o 
   8  -7   1       10.05       12.55     14.71 o 
  -9  -6   1       13.16       41.72     15.98 o 
  -8  -6   1       15.03        6.78     13.85 o 
  -7  -6   1      216.48      238.48     20.61 o 
  -6  -6   1      539.57      512.75     18.15 o 
  -5  -6   1      210.23      203.93      9.73 o 
  -4  -6   1      384.98      391.33     11.53 o 
  -3  -6   1     1369.79     1259.68     40.36 o 
  -2  -6   1      140.04      103.96     14.47 o 
  -1  -6   1      372.35      368.18     14.45 o 
   0  -6   1      612.00      659.99     36.93 o 
   1  -6   1     1081.86      993.56     27.13 o 
   2  -6   1      347.50      313.29     16.37 o 
   3  -6   1      545.74      551.00     36.99 o 
   4  -6   1      527.77      520.63     14.68 o 
   5  -6   1      369.55      394.19     12.36 o 
   6  -6   1       65.47       48.82     13.77 o 
   7  -6   1      148.33      163.16     21.77 o 
   8  -6   1       32.24        6.30     16.72 o 
  -9  -5   1       24.67        4.33     16.57 o 
  -8  -5   1      135.46      152.96     23.07 o 
  -7  -5   1      146.55      162.61     17.59 o 
  -6  -5   1       80.01       65.01     10.72 o 
  -5  -5   1      570.64      562.46     18.61 o 
  -4  -5   1      729.15      722.32     18.18 o 
  -3  -5   1      656.19      662.82     31.76 o 
  -2  -5   1     1443.28     1496.66     51.36 o 
  -1  -5   1      547.17      529.35     14.82 o 
   0  -5   1      536.45      528.13     32.58 o 
   1  -5   1      304.20      287.61      9.14 o 
   2  -5   1      652.58      620.21     35.94 o 
   3  -5   1     1315.90     1300.56     50.97 o 
   4  -5   1       56.53       72.10      7.25 o 
   5  -5   1      695.07      714.41     39.21 o 
   6  -5   1      129.84      117.32     11.58 o 
   7  -5   1       85.45      118.79     19.29 o 
   8  -5   1      125.73      122.26     21.51 o 
  -9  -4   1       27.58       32.15     21.63 o 
  -8  -4   1       53.43       54.07     16.47 o 
  -7  -4   1      138.01      145.00     12.27 o 
  -6  -4   1      309.06      311.04     15.61 o 
  -5  -4   1      188.47      201.53      8.84 o 
  -4  -4   1      640.99      676.30     24.76 o 
  -3  -4   1     1842.47     1950.50     96.70 o 
  -2  -4   1      227.95      217.03      7.11 o 
  -1  -4   1     1106.64     1164.13     29.17 o 
   0  -4   1     3445.00     3445.57    264.58 o 
   1  -4   1      791.41      796.54     43.56 o 
   2  -4   1      483.76      520.10     16.87 o 
   3  -4   1     1040.22     1034.26     59.70 o 
   4  -4   1     1490.33     1517.62     96.60 o 
   5  -4   1       51.64       63.02     11.73 o 
   6  -4   1      186.83      170.21     12.92 o 
   7  -4   1      168.27      126.33     18.85 o 
   8  -4   1      167.23      151.70     21.30 o 
   9  -4   1        2.53        8.92     17.51 o 
  -9  -3   1       89.69       80.30     25.71 o 
  -8  -3   1      132.85      180.64     22.08 o 
  -7  -3   1      640.60      686.56     21.17 o 
  -6  -3   1       40.88       49.92     11.74 o 
  -5  -3   1      455.74      403.73     11.72 o 
  -4  -3   1     2544.11     2461.10     84.12 o 
  -3  -3   1      995.46     1007.99     25.51 o 
  -2  -3   1     2419.61     2392.71    112.78 o 
  -1  -3   1     2512.89     2471.20     57.26 o 
   0  -3   1     1236.67     1235.49     41.65 o 
   1  -3   1      849.53      880.07     37.94 o 
   2  -3   1     1382.16     1395.83     47.06 o 
   3  -3   1      939.45      977.83     42.37 o 
   4  -3   1      378.52      380.54     10.97 o 
   5  -3   1      400.46      418.86     12.40 o 
   6  -3   1      286.81      290.18     15.02 o 
   7  -3   1       11.78       19.97     20.80 o 
   8  -3   1       78.67       71.84     19.17 o 
   9  -3   1       72.01       89.55     19.23 o 
  -9  -2   1       44.41       22.65     16.29 o 
  -8  -2   1       14.84       -3.13     14.04 o 
  -7  -2   1      147.99      162.10     16.23 o 
  -6  -2   1      197.22      183.42     13.50 o 
  -5  -2   1       44.63       39.74      8.33 o 
  -4  -2   1      237.57      210.95      8.79 o 
  -3  -2   1     4281.28     4183.50     73.97 o 
  -2  -2   1      840.09      856.48     21.15 o 
  -1  -2   1      608.44      660.66     17.40 o 
   0  -2   1     5568.57     5866.83    193.94 o 
   1  -2   1      343.70      345.69      8.54 o 
   2  -2   1      173.81      183.59     18.85 o 
   3  -2   1      915.12      982.07     35.68 o 
   4  -2   1     3285.23     3396.06    108.30 o 
   5  -2   1      507.85      498.74     14.31 o 
   6  -2   1        8.59       16.39      8.75 o 
   7  -2   1      411.07      424.18     16.93 o 
   8  -2   1      179.61      186.40     22.05 o 
   9  -2   1        7.36       23.09     15.82 o 
 -10  -1   1        3.07       -6.13     14.18 o 
  -9  -1   1       77.62       67.65     17.14 o 
  -8  -1   1      357.81      368.85     28.22 o 
  -7  -1   1      346.11      340.45     16.75 o 
  -6  -1   1      150.86      142.17     12.96 o 
  -5  -1   1     1441.43     1358.38     81.03 o 
  -4  -1   1     2251.36     2202.26     54.53 o 
  -3  -1   1      763.49      733.50     20.14 o 
  -2  -1   1      720.57      702.82     18.12 o 
  -1  -1   1     7283.47     7155.54     72.11 o 
   0  -1   1     3770.58     3720.57     99.61 o 
   1  -1   1      769.12      774.84     24.13 o 
   2  -1   1      108.94      114.22      5.45 o 
   3  -1   1      549.82      531.59     14.63 o 
   4  -1   1      274.37      271.65      9.90 o 
   5  -1   1      110.54       93.23      7.98 o 
   6  -1   1      355.64      328.52     16.14 o 
   7  -1   1       93.50       80.08     10.72 o 
   8  -1   1      159.87      151.62     20.69 o 
   9  -1   1      146.71      136.58     21.20 o 
 -10   0   1       10.63        1.36     19.15 o 
  -9   0   1       24.04       29.35     14.73 o 
  -8   0   1        5.34       28.58     15.88 o 
  -7   0   1       40.86       45.56     12.04 o 
  -6   0   1      675.11      646.46     22.46 o 
  -5   0   1      332.83      336.14     10.68 o 
  -4   0   1      654.60      664.24     30.05 o 
  -3   0   1      764.52      681.64     17.72 o 
  -2   0   1    12348.13    11784.36    107.40 o 
  -1   0   1      304.18      262.51      7.15 o 
   0   0   1     4611.44     4506.62     70.36 o 
   1   0   1    19104.10    20574.65    174.10 o 
   2   0   1      318.18      333.58     24.68 o 
   3   0   1     1459.13     1445.88     39.43 o 
   4   0   1     1735.67     1561.62     69.33 o 
   5   0   1      576.92      585.95     20.65 o 
   6   0   1       36.66       30.69     12.25 o 
   7   0   1      333.84      327.33     16.10 o 
   8   0   1      463.43      441.64     29.36 o 
   9   0   1       22.94       20.58     16.27 o 
 -10   1   1        2.79       -2.07     17.45 o 
  -9   1   1       80.21       88.94     20.47 o 
  -8   1   1      332.41      305.07     23.09 o 
  -7   1   1      314.14      318.20     15.47 o 
  -6   1   1      148.42      153.50     12.00 o 
  -5   1   1     1506.89     1481.60     43.14 o 
  -4   1   1     2355.78     2229.39    120.53 o 
  -3   1   1      792.40      749.12     20.71 o 
  -2   1   1      556.25      559.79     15.38 o 
  -1   1   1     7118.38     7183.00     73.44 o 
   0   1   1     3785.17     3753.41     62.11 o 
   1   1   1      885.48      859.82     39.40 o 
   2   1   1       53.03       56.92      4.85 o 
   3   1   1      548.35      530.70     46.59 o 
   4   1   1      265.04      243.16     14.64 o 
   5   1   1      153.69      145.80      8.09 o 
   6   1   1      302.95      304.81     15.71 o 
   7   1   1       84.42       83.92     10.91 o 
   8   1   1      179.40      167.03     27.25 o 
   9   1   1      138.09      118.58     25.55 o 
  -3 -13   2       45.97       35.89     11.67 o 
  -2 -13   2       40.58       23.02     15.07 o 
  -1 -13   2       97.02      106.21     20.60 o 
   0 -13   2       90.28       93.98     15.03 o 
   1 -13   2       31.10       23.76     11.33 o 
   2 -13   2      165.03      158.48     17.43 o 
  -5 -12   2      103.45       70.82     21.02 o 
  -4 -12   2       48.45       53.02     14.40 o 
  -3 -12   2      196.12      179.66     15.91 o 
  -2 -12   2      204.48      216.18     15.72 o 
  -1 -12   2       76.27       62.79     11.83 o 
   0 -12   2      183.73      161.57     29.77 o 
   1 -12   2      336.03      332.26     41.26 o 
   2 -12   2      190.93      176.17     15.41 o 
   3 -12   2       32.95       21.28     13.12 o 
   4 -12   2       22.68       12.36     10.78 o 
  -6 -11   2       31.04       14.06     15.86 o 
  -5 -11   2       80.42       47.48     22.58 o 
  -4 -11   2       57.02       56.67     17.22 o 
  -3 -11   2       18.38        6.72      9.56 o 
  -2 -11   2       82.53       79.13     11.74 o 
  -1 -11   2      264.06      244.22     16.81 o 
   0 -11   2      206.26      221.23     28.21 o 
   1 -11   2      195.14      176.92     27.45 o 
   2 -11   2      361.81      340.45     46.26 o 
   3 -11   2      222.17      190.96     30.17 o 
   4 -11   2        5.56       13.29      9.77 o 
   5 -11   2       93.77      111.40     15.96 o 
  -7 -10   2       31.94       12.11     20.03 o 
  -6 -10   2      298.04      379.02     27.13 o 
  -5 -10   2      224.16      225.18     21.85 o 
  -4 -10   2       63.57       49.05     11.65 o 
  -3 -10   2      527.26      535.34     20.24 o 
  -2 -10   2      807.92      824.43     25.27 o 
  -1 -10   2      531.20      581.50     14.21 o 
   0 -10   2       48.93       47.20      6.58 o 
   1 -10   2      501.33      496.25     15.01 o 
   2 -10   2       23.48       41.11      9.03 o 
   3 -10   2       30.01       38.12     10.09 o 
   4 -10   2       68.29       80.54     12.08 o 
   5 -10   2       85.54       73.31     13.60 o 
   6 -10   2        5.15       23.58     13.91 o 
  -7  -9   2       94.24       82.74     21.77 o 
  -6  -9   2       43.99       70.09     20.80 o 
  -5  -9   2       50.29       52.71     15.40 o 
  -4  -9   2      151.63      136.31      8.44 o 
  -3  -9   2       17.39       16.10     12.60 o 
  -2  -9   2      179.28      161.48     20.04 o 
  -1  -9   2      334.95      369.18     15.82 o 
   0  -9   2      392.96      416.82     26.28 o 
   1  -9   2      224.49      217.77     10.61 o 
   2  -9   2      223.75      215.57     10.88 o 
   3  -9   2       79.39       64.06      8.69 o 
   4  -9   2      102.44       85.19     12.19 o 
   5  -9   2       68.81       65.64     14.94 o 
   6  -9   2      245.19      232.77     25.14 o 
  -8  -8   2        1.90        6.26     14.89 o 
  -7  -8   2       93.97      135.59     23.78 o 
  -6  -8   2      602.84      632.91     28.99 o 
  -5  -8   2      263.97      274.79     14.13 o 
  -4  -8   2       34.03       27.94      7.44 o 
  -3  -8   2      497.72      488.70     15.21 o 
  -2  -8   2      526.89      518.68     26.58 o 
  -1  -8   2      409.46      440.84     13.24 o 
   0  -8   2      236.60      242.54      9.82 o 
   1  -8   2      877.03      888.80     21.96 o 
   2  -8   2      654.72      644.87     17.66 o 
   3  -8   2      185.26      173.62      9.17 o 
   4  -8   2       52.33       51.08      7.31 o 
   5  -8   2      113.79       83.32     18.33 o 
   6  -8   2        2.30       12.80     13.47 o 
   7  -8   2       48.28      113.90     20.17 o 
  -8  -7   2       54.10       44.42     18.46 o 
  -7  -7   2      210.53      219.82     21.34 o 
  -6  -7   2       26.82       14.20     15.64 o 
  -5  -7   2      117.20      119.45     11.74 o 
  -4  -7   2      416.32      419.29     11.93 o 
  -3  -7   2      406.17      415.82     23.24 o 
  -2  -7   2      192.72      185.73     10.32 o 
  -1  -7   2      799.55      826.20     22.05 o 
   0  -7   2      536.59      559.82     13.45 o 
   1  -7   2      126.76      104.18      9.77 o 
   2  -7   2      999.09      992.77     23.66 o 
   3  -7   2     1288.90     1278.33     34.67 o 
   4  -7   2      235.58      245.61     10.17 o 
   5  -7   2      232.76      237.84     16.24 o 
   6  -7   2       59.99       31.20     17.85 o 
   7  -7   2       68.65       73.48     18.36 o 
  -9  -6   2      147.56      176.16     24.88 o 
  -8  -6   2        2.98        6.13     15.05 o 
  -7  -6   2      145.13      166.30     19.43 o 
  -6  -6   2      408.38      398.07     16.04 o 
  -5  -6   2      224.47      237.37     13.20 o 
  -4  -6   2      290.38      310.38     10.16 o 
  -3  -6   2      699.85      652.30     18.48 o 
  -2  -6   2     1477.96     1352.17     62.55 o 
  -1  -6   2     1064.82     1117.84     53.26 o 
   0  -6   2      489.55      502.39     15.76 o 
   1  -6   2      694.02      616.10     18.38 o 
   2  -6   2      623.78      631.34     17.09 o 
   3  -6   2       25.80       21.58      5.75 o 
   4  -6   2     1062.31     1007.77     32.22 o 
   5  -6   2       16.11       23.02      6.91 o 
   6  -6   2       43.69       44.83     15.31 o 
   7  -6   2       25.31       50.64     15.60 o 
   8  -6   2       97.57       76.65     21.95 o 
  -9  -5   2       65.74       55.73     16.80 o 
  -8  -5   2      203.00      202.54     21.20 o 
  -7  -5   2      123.64      107.61     19.31 o 
  -6  -5   2       18.36       11.35      8.06 o 
  -5  -5   2      438.46      413.97     16.62 o 
  -4  -5   2      699.81      708.95     21.42 o 
  -3  -5   2      191.55      204.84     11.73 o 
  -2  -5   2      349.23      345.35      9.85 o 
  -1  -5   2     2366.74     2594.75    168.16 o 
   0  -5   2     1666.19     1799.98    136.62 o 
   1  -5   2      284.92      279.65     15.97 o 
   2  -5   2      745.95      769.07     19.96 o 
   3  -5   2      944.08      916.44     36.36 o 
   4  -5   2        6.76        9.52      6.23 o 
   5  -5   2      423.06      471.65     31.31 o 
   6  -5   2      547.85      511.97     30.96 o 
   7  -5   2      140.08      150.99     21.26 o 
   8  -5   2        6.01       -6.74     14.77 o 
  -9  -4   2       82.49       72.87     24.86 o 
  -8  -4   2       20.66       57.36     17.24 o 
  -7  -4   2      281.23      283.25     14.40 o 
  -6  -4   2      287.59      281.89     14.29 o 
  -5  -4   2      255.63      266.10     13.56 o 
  -4  -4   2      139.76      169.03     14.25 o 
  -3  -4   2     4052.71     4110.35     73.56 o 
  -2  -4   2     1433.43     1408.12     45.32 o 
  -1  -4   2      149.28      162.50      7.24 o 
   0  -4   2     2799.30     3038.96    111.77 o 
   1  -4   2     2669.09     2641.01    132.70 o 
   2  -4   2      347.77      339.95     10.22 o 
   3  -4   2     1310.84     1351.50     65.29 o 
   4  -4   2     1607.38     1650.94     66.50 o 
   5  -4   2      350.96      362.06     16.62 o 
   6  -4   2       34.49       26.42      9.40 o 
   7  -4   2      237.68      259.62     21.83 o 
   8  -4   2       53.72       52.40     19.70 o 
 -10  -3   2       29.16       17.79     15.58 o 
  -9  -3   2       16.05       37.88     14.08 o 
  -8  -3   2      296.63      352.63     23.74 o 
  -7  -3   2      212.58      235.63     14.38 o 
  -6  -3   2       41.29       34.30      9.71 o 
  -5  -3   2      623.48      567.39     21.93 o 
  -4  -3   2     1627.60     1494.60     45.22 o 
  -3  -3   2     4300.44     4222.91     74.74 o 
  -2  -3   2      539.56      535.66     20.37 o 
  -1  -3   2     2557.48     2709.68    136.99 o 
   0  -3   2     1482.99     1528.87     79.98 o 
   1  -3   2     1677.51     1668.08     50.10 o 
   2  -3   2      332.64      336.83     14.06 o 
   3  -3   2     2288.32     2411.76     80.05 o 
   4  -3   2      197.15      206.65      9.36 o 
   5  -3   2      116.01      124.47     14.50 o 
   6  -3   2      100.67       87.98     11.29 o 
   7  -3   2       87.14       95.86     17.75 o 
   8  -3   2       62.08       49.29     17.67 o 
 -10  -2   2       30.14       34.22     18.83 o 
  -9  -2   2       54.88       32.50     18.28 o 
  -8  -2   2       47.76       46.02     20.68 o 
  -7  -2   2      191.75      200.49     13.28 o 
  -6  -2   2      532.03      545.81     19.42 o 
  -5  -2   2      486.77      468.52     19.73 o 
  -4  -2   2      748.12      734.53     19.83 o 
  -3  -2   2      415.42      407.80     13.07 o 
  -2  -2   2     4753.03     4626.37     74.91 o 
  -1  -2   2     8595.88     8967.13    103.77 o 
   0  -2   2     2376.30     2484.91     88.84 o 
   1  -2   2     2101.04     2200.44    114.04 o 
   2  -2   2      689.09      730.67     20.17 o 
   3  -2   2      736.12      782.73     34.33 o 
   4  -2   2      972.76      899.15     23.90 o 
   5  -2   2      614.28      620.32     21.77 o 
   6  -2   2       49.50       44.93      9.63 o 
   7  -2   2      196.99      226.71     21.81 o 
   8  -2   2      250.64      257.63     27.90 o 
   9  -2   2       15.98       20.31     18.00 o 
 -10  -1   2        3.20       11.09     16.17 o 
  -9  -1   2      158.61      165.76     20.21 o 
  -8  -1   2      280.23      315.19     23.15 o 
  -7  -1   2      882.21      865.69     39.08 o 
  -6  -1   2      187.12      183.71     13.24 o 
  -5  -1   2     1515.84     1417.59     61.68 o 
  -4  -1   2     2495.60     2340.21     54.79 o 
  -3  -1   2     5847.05     5526.91     83.25 o 
  -2  -1   2     8377.41     8298.91     96.14 o 
  -1  -1   2     1564.02     1670.74     67.09 o 
   0  -1   2     1794.17     1761.58     50.53 o 
   1  -1   2     1058.25     1118.62     28.03 o 
   2  -1   2      935.25      967.00     40.81 o 
   3  -1   2      558.01      542.53     16.08 o 
   4  -1   2      338.29      331.23     11.48 o 
   5  -1   2       55.74       47.60      6.79 o 
   6  -1   2      170.38      168.93     14.03 o 
   7  -1   2       94.53       94.24     19.27 o 
   8  -1   2        9.34       10.66     15.66 o 
   9  -1   2       34.49       31.91     18.83 o 
 -10   0   2       87.39       77.12     21.98 o 
  -9   0   2       40.37       49.96     17.02 o 
  -8   0   2      266.28      263.28     21.69 o 
  -7   0   2       22.64       13.77     13.41 o 
  -6   0   2      192.95      174.79     13.24 o 
  -5   0   2      123.43      127.04      7.42 o 
  -4   0   2      205.33      210.83      8.36 o 
  -3   0   2     4031.58     3575.03    124.67 o 
  -2   0   2        7.99        9.07      4.19 o 
  -1   0   2     1026.65      995.99     97.21 o 
   0   0   2     1448.02     1443.65     60.21 o 
   1   0   2       92.71       98.84      5.52 o 
   2   0   2        2.86        3.65      4.62 o 
   3   0   2     1038.08     1031.61     26.29 o 
   4   0   2     1521.36     1492.75     46.99 o 
   5   0   2      866.81      868.27     22.17 o 
   6   0   2       59.13       54.41     10.15 o 
   7   0   2       42.21       38.87     17.89 o 
   8   0   2      186.32      207.91     24.69 o 
   9   0   2        9.69      -11.52     16.37 o 
 -10   1   2        5.47        4.89     12.49 o 
  -9   1   2      164.60      165.71     21.51 o 
  -8   1   2      297.92      333.06     23.31 o 
  -7   1   2      863.59      908.01     39.36 o 
  -6   1   2      183.14      197.43     12.91 o 
  -5   1   2     1596.28     1544.64     44.46 o 
  -4   1   2     2520.54     2360.77     57.26 o 
  -3   1   2     5813.36     5480.17     83.65 o 
  -2   1   2     8134.53     7894.31    106.53 o 
  -1   1   2     2018.11     2085.87     49.65 o 
   0   1   2     1860.96     1730.04     49.10 o 
   1   1   2     1032.65     1130.92     29.91 o 
   2   1   2      861.67      910.66     25.62 o 
   3   1   2      588.89      586.24     18.29 o 
   4   1   2      296.91      314.31     15.59 o 
   5   1   2       36.35       34.93     10.69 o 
   6   1   2      181.06      181.03     14.66 o 
   7   1   2       95.62      105.87     19.19 o 
   8   1   2       10.32       15.29     16.88 o 
   9   1   2       43.80       14.28     28.72 o 
  -3 -13   3       58.82       44.17     13.03 o 
  -2 -13   3        2.45        6.03      9.12 o 
  -1 -13   3       71.60       68.47     14.46 o 
   0 -13   3       31.16       18.67     10.63 o 
   1 -13   3       50.01       46.29     13.94 o 
   2 -13   3       31.17       10.13     12.09 o 
  -5 -12   3       99.71       97.73     19.40 o 
  -4 -12   3       28.36       28.42     12.56 o 
  -3 -12   3      173.67      163.07     14.82 o 
  -2 -12   3      382.63      406.88     20.64 o 
  -1 -12   3       90.70       95.72     12.11 o 
   0 -12   3       10.85       -2.06      8.14 o 
   1 -12   3      317.60      304.78     30.96 o 
   2 -12   3      500.44      464.26     30.35 o 
   3 -12   3       43.59       52.88     16.34 o 
  -6 -11   3      101.80       88.14     25.67 o 
  -5 -11   3        0.69       -6.13     13.45 o 
  -4 -11   3       86.89       93.40     14.06 o 
  -3 -11   3       99.67       91.64     14.88 o 
  -2 -11   3       37.46       13.76     14.44 o 
  -1 -11   3      176.01      173.38     13.70 o 
   0 -11   3       58.24       48.31     10.25 o 
   1 -11   3       94.08       83.38     21.71 o 
   2 -11   3       84.01       73.48     11.61 o 
   3 -11   3      263.34      259.55     17.44 o 
   4 -11   3       23.78       21.01     10.86 o 
  -7 -10   3       11.22        6.05     17.95 o 
  -6 -10   3      178.64      192.92     19.66 o 
  -5 -10   3      312.19      322.40     25.02 o 
  -4 -10   3        0.49        7.17      8.88 o 
  -3 -10   3      260.04      259.52     15.39 o 
  -2 -10   3      610.62      640.32     20.38 o 
  -1 -10   3      708.76      718.22     42.38 o 
   0 -10   3       18.32        9.43     10.00 o 
   1 -10   3      180.42      158.84     19.10 o 
   2 -10   3      456.88      445.12     18.53 o 
   3 -10   3       49.64       62.06     15.49 o 
   4 -10   3      123.68      137.72     14.39 o 
   5 -10   3       84.18       75.04     25.87 o 
  -8  -9   3        2.38       -2.15     13.00 o 
  -7  -9   3      204.76      221.21     23.21 o 
  -6  -9   3      184.80      174.81     22.05 o 
  -5  -9   3      176.45      205.71     20.00 o 
  -4  -9   3      204.73      197.35     17.58 o 
  -3  -9   3      363.16      356.28     17.36 o 
  -2  -9   3      136.74      104.48      9.28 o 
  -1  -9   3      266.62      258.63     10.19 o 
   0  -9   3      197.98      219.28     11.19 o 
   1  -9   3       93.12       88.97      8.22 o 
   2  -9   3       86.30       95.87      7.80 o 
   3  -9   3      259.53      249.01     40.63 o 
   4  -9   3       93.64       77.07     12.16 o 
   5  -9   3       51.33       33.25     36.33 o 
   6  -9   3       56.01       30.38     21.39 o 
  -8  -8   3       33.62       83.50     18.08 o 
  -7  -8   3       91.18       95.76     19.33 o 
  -6  -8   3      318.01      372.30     23.55 o 
  -5  -8   3      356.23      367.16     15.94 o 
  -4  -8   3       20.85       20.30      5.94 o 
  -3  -8   3      463.93      458.43     12.26 o 
  -2  -8   3     1435.28     1447.39     52.28 o 
  -1  -8   3      644.51      684.07     18.93 o 
   0  -8   3       79.34       71.04      8.43 o 
   1  -8   3      408.62      399.40     15.76 o 
   2  -8   3      311.53      310.97     16.13 o 
   3  -8   3       97.80       99.62      8.56 o 
   4  -8   3      204.10      214.99     14.71 o 
   5  -8   3       53.43       48.03     12.22 o 
   6  -8   3       34.64       44.68     18.16 o 
  -9  -7   3       37.15       37.27     18.60 o 
  -8  -7   3       64.93       49.41     18.60 o 
  -7  -7   3      205.97      188.02     22.15 o 
  -6  -7   3      171.31      192.90     20.57 o 
  -5  -7   3       18.52       15.52     13.06 o 
  -4  -7   3      409.32      412.32     17.70 o 
  -3  -7   3      965.37      941.49     24.48 o 
  -2  -7   3       47.09       53.25      7.86 o 
  -1  -7   3      780.87      835.36     31.29 o 
   0  -7   3      638.07      601.68     32.64 o 
   1  -7   3        6.40       -3.75      7.13 o 
   2  -7   3      249.56      259.19     10.76 o 
   3  -7   3      699.16      697.50     15.84 o 
   4  -7   3       44.62       29.58      6.05 o 
   5  -7   3       84.84      109.89     11.87 o 
   6  -7   3      140.33      134.12     21.57 o 
   7  -7   3      165.61      188.26     24.29 o 
  -9  -6   3       74.85       90.74     19.92 o 
  -8  -6   3       76.66      100.55     17.89 o 
  -7  -6   3       67.20       76.35     16.88 o 
  -6  -6   3      489.52      500.18     18.01 o 
  -5  -6   3      455.11      449.01     16.87 o 
  -4  -6   3      340.78      335.85     10.42 o 
  -3  -6   3      626.49      605.05     41.00 o 
  -2  -6   3     1592.37     1586.05     55.00 o 
  -1  -6   3     1217.65     1181.88     34.35 o 
   0  -6   3       74.61       95.25     12.52 o 
   1  -6   3      827.26      794.15     26.99 o 
   2  -6   3      813.54      812.74     38.53 o 
   3  -6   3       22.71       21.37      6.19 o 
   4  -6   3      192.42      177.53     13.31 o 
   5  -6   3      349.05      333.78     17.18 o 
   6  -6   3       28.82       46.65     16.78 o 
   7  -6   3       46.35       65.28     19.01 o 
  -9  -5   3       12.69       22.42     16.37 o 
  -8  -5   3      163.51      147.60     19.90 o 
  -7  -5   3      361.04      381.67     15.86 o 
  -6  -5   3      131.49      119.47     12.04 o 
  -5  -5   3      418.43      405.05     16.36 o 
  -4  -5   3      902.03      856.10     20.69 o 
  -3  -5   3      629.33      636.30     17.20 o 
  -2  -5   3       46.01       48.09     12.66 o 
  -1  -5   3      762.42      818.93     20.59 o 
   0  -5   3     4451.79     4928.17    303.58 o 
   1  -5   3      212.25      217.00      9.07 o 
   2  -5   3      472.98      487.89     15.44 o 
   3  -5   3      931.62     1000.28     37.72 o 
   4  -5   3      853.45      850.12     55.51 o 
   5  -5   3       84.42       92.82      8.26 o 
   6  -5   3      291.73      318.79     25.71 o 
   7  -5   3      155.11      174.25     24.25 o 
   8  -5   3       37.68       46.67     16.98 o 
  -9  -4   3      275.99      251.61     27.37 o 
  -8  -4   3       84.88       90.82     17.61 o 
  -7  -4   3       65.22       57.70     11.45 o 
  -6  -4   3      339.92      362.52     15.71 o 
  -5  -4   3      674.37      634.45     25.55 o 
  -4  -4   3       88.68       80.10      6.64 o 
  -3  -4   3       49.14       46.41     15.75 o 
  -2  -4   3     3927.38     4142.40     75.35 o 
  -1  -4   3     1856.22     1995.94     56.95 o 
   0  -4   3     1881.80     2045.91     58.09 o 
   1  -4   3     4668.21     4852.21    307.75 o 
   2  -4   3      965.24     1021.10     27.10 o 
   3  -4   3      645.74      674.28     24.36 o 
   4  -4   3      775.16      798.47     21.02 o 
   5  -4   3     1229.77     1253.44     65.87 o 
   6  -4   3      110.80      132.13     19.31 o 
   7  -4   3       56.27       76.89     16.76 o 
   8  -4   3      138.55      163.40     21.83 o 
 -10  -3   3       43.97       11.78     23.46 o 
  -9  -3   3       54.08       52.81     14.36 o 
  -8  -3   3      168.14      186.46     19.82 o 
  -7  -3   3      426.07      420.81     16.81 o 
  -6  -3   3      175.11      174.29     12.85 o 
  -5  -3   3     1334.41     1288.33     53.26 o 
  -4  -3   3     1857.44     1817.30     49.34 o 
  -3  -3   3     5066.92     4929.49     81.61 o 
  -2  -3   3      164.00      156.59     20.22 o 
  -1  -3   3     2038.22     2052.98    116.89 o 
   0  -3   3     4239.98     4404.20    140.43 o 
   1  -3   3     1467.94     1587.61    114.94 o 
   2  -3   3     1115.89     1193.11     64.83 o 
   3  -3   3      602.13      607.74     22.27 o 
   4  -3   3      665.01      698.72     29.76 o 
   5  -3   3       99.85       94.13      8.42 o 
   6  -3   3      336.97      335.68     24.12 o 
   7  -3   3       91.69      122.36     18.77 o 
   8  -3   3       49.94       65.58     18.67 o 
 -10  -2   3       12.26       -0.02     14.73 o 
  -9  -2   3      164.28      131.37     19.94 o 
  -8  -2   3      433.07      424.73     25.72 o 
  -7  -2   3       11.00        1.99      8.37 o 
  -6  -2   3      826.87      814.97     28.24 o 
  -5  -2   3      370.69      344.49     14.66 o 
  -4  -2   3     1245.99     1232.40     39.10 o 
  -3  -2   3     1721.36     1681.07     49.87 o 
  -2  -2   3      443.70      457.49     11.69 o 
  -1  -2   3      634.74      705.40     24.87 o 
   0  -2   3      189.66      206.15     21.91 o 
   1  -2   3     3700.83     3934.36    236.49 o 
   2  -2   3     1003.73     1097.17     28.53 o 
   3  -2   3      210.92      214.78      9.14 o 
   4  -2   3      400.40      396.35     14.35 o 
   5  -2   3      400.93      419.21     12.33 o 
   6  -2   3      119.67      151.12     12.14 o 
   7  -2   3      175.79      152.23     21.22 o 
   8  -2   3      224.25      192.80     28.33 o 
 -10  -1   3       27.71       66.32     16.13 o 
  -9  -1   3        3.26       21.77     14.04 o 
  -8  -1   3      210.05      204.45     22.03 o 
  -7  -1   3      673.73      688.87     23.82 o 
  -6  -1   3      380.12      375.14     16.00 o 
  -5  -1   3      431.56      409.23     19.87 o 
  -4  -1   3     5009.86     4692.00     78.40 o 
  -3  -1   3     1215.13     1156.09     28.50 o 
  -2  -1   3     1038.65     1107.22     28.61 o 
  -1  -1   3     2391.66     2485.61     61.46 o 
   0  -1   3     9358.91     9302.73    116.27 o 
   1  -1   3     2072.43     2231.91     90.73 o 
   2  -1   3     1296.60     1357.16     32.74 o 
   3  -1   3     1041.20     1065.70     26.07 o 
   4  -1   3     1079.62     1091.89     25.94 o 
   5  -1   3       16.00       11.58      6.43 o 
   6  -1   3      121.55      127.23     12.41 o 
   7  -1   3      120.72      138.95     19.40 o 
   8  -1   3       14.97        8.86     15.74 o 
 -10   0   3       72.02       66.60     17.91 o 
  -9   0   3      301.40      297.02     28.89 o 
  -8   0   3      282.31      312.80     23.23 o 
  -7   0   3      607.31      635.59     23.50 o 
  -6   0   3      150.98      167.33     12.85 o 
  -5   0   3     1561.55     1422.58     43.33 o 
  -4   0   3      667.06      622.70     20.44 o 
  -3   0   3      216.11      200.34      7.55 o 
  -2   0   3        6.92       -5.07      7.05 o 
  -1   0   3      835.61      880.69     22.54 o 
   0   0   3        4.51       -0.82      5.05 o 
   1   0   3     2416.73     2336.70     61.85 o 
   2   0   3        6.50        9.38      4.93 o 
   3   0   3       28.32       31.01     14.74 o 
   4   0   3      480.93      490.83     13.53 o 
   5   0   3      596.44      573.71     15.48 o 
   6   0   3       14.28       16.07     10.81 o 
   7   0   3      135.86      165.47     21.40 o 
   8   0   3       32.01       83.76     24.56 o 
 -10   1   3       20.70        5.61     14.60 o 
  -9   1   3        2.74       -3.45     12.39 o 
  -8   1   3      232.84      224.40     23.66 o 
  -7   1   3      729.02      698.42     23.97 o 
  -6   1   3      380.93      404.56     17.40 o 
  -5   1   3      428.86      385.59     10.93 o 
  -4   1   3     4915.10     4872.40    144.92 o 
  -3   1   3     1291.73     1228.33     35.64 o 
  -2   1   3     1036.19     1113.72     59.51 o 
  -1   1   3     2305.15     2376.09     72.27 o 
   0   1   3     9869.94     9383.94    119.11 o 
   1   1   3     2104.03     2260.13     62.16 o 
   2   1   3     1413.41     1565.16     52.63 o 
   3   1   3      942.13      957.55     25.92 o 
   4   1   3     1088.02     1170.07     31.25 o 
   5   1   3       15.01        9.98      6.05 o 
   6   1   3      106.14      123.30     14.11 o 
   7   1   3      136.82      174.98     21.61 o 
   8   1   3       20.05       19.56     16.37 o 
  -3 -13   4      123.93       89.65     23.41 o 
  -2 -13   4       10.65        0.63     10.33 o 
  -1 -13   4       48.37       39.66     12.28 o 
   0 -13   4       85.24       74.02     21.60 o 
   1 -13   4       56.61       61.84     14.35 o 
  -5 -12   4      146.49      120.86     24.47 o 
  -4 -12   4       25.21       22.77      9.95 o 
  -3 -12   4       23.53        2.79     10.48 o 
  -2 -12   4      277.96      273.81     18.39 o 
  -1 -12   4       87.94       61.31     12.71 o 
   0 -12   4       42.97       42.35     12.17 o 
   1 -12   4        2.17       -6.55      8.56 o 
   2 -12   4      286.61      314.53     39.02 o 
   3 -12   4      169.14      185.82     17.83 o 
  -6 -11   4      159.77      173.33     23.17 o 
  -5 -11   4       26.34       40.42     17.57 o 
  -4 -11   4       99.35      119.61     13.24 o 
  -3 -11   4      272.90      280.89     17.07 o 
  -2 -11   4       95.24       94.37     14.23 o 
  -1 -11   4        4.20       12.83      8.42 o 
   0 -11   4       85.46      120.01     45.31 o 
   1 -11   4      123.51      110.71     26.63 o 
   2 -11   4       29.63       35.88     26.97 o 
   3 -11   4       91.02       87.94     30.03 o 
   4 -11   4       69.58       94.90     15.09 o 
  -7 -10   4        7.49       32.11     14.48 o 
  -6 -10   4       48.93       35.99     18.10 o 
  -5 -10   4      131.21      121.59     21.04 o 
  -4 -10   4       30.62       37.12     10.86 o 
  -3 -10   4       48.05       55.10     10.25 o 
  -2 -10   4      479.08      479.13     20.21 o 
  -1 -10   4       92.98      102.43     12.49 o 
   0 -10   4       24.05       35.02      9.92 o 
   1 -10   4      244.68      227.82     16.78 o 
   2 -10   4      560.00      563.61     56.26 o 
   3 -10   4      147.29      154.85     15.36 o 
   4 -10   4       12.53       30.23      9.21 o 
   5 -10   4      114.75      133.71     21.48 o 
  -8  -9   4        8.08        4.18     15.48 o 
  -7  -9   4      162.40      181.21     23.94 o 
  -6  -9   4      412.58      406.64     28.00 o 
  -5  -9   4       20.38        2.86     17.55 o 
  -4  -9   4       44.42       39.70      9.07 o 
  -3  -9   4      446.02      435.93     30.15 o 
  -2  -9   4      169.55      161.46      8.95 o 
  -1  -9   4       23.08       28.37      6.91 o 
   0  -9   4        0.82        4.10      6.80 o 
   1  -9   4      154.82      149.66      9.34 o 
   2  -9   4       76.47       54.97     16.06 o 
   3  -9   4      356.19      331.37     18.74 o 
   4  -9   4       44.91       34.61     13.38 o 
   5  -9   4        8.70       -2.48     10.17 o 
  -8  -8   4       63.65       49.86     16.82 o 
  -7  -8   4       20.76       14.03     16.74 o 
  -6  -8   4      199.13      242.99     20.35 o 
  -5  -8   4      112.59      122.06     18.75 o 
  -4  -8   4       92.76       92.17      6.99 o 
  -3  -8   4      428.70      422.52     35.71 o 
  -2  -8   4     1257.10     1324.16     34.20 o 
  -1  -8   4      549.88      536.36     16.41 o 
   0  -8   4       13.40       23.61      6.17 o 
   1  -8   4      337.06      331.92     11.92 o 
   2  -8   4      929.36      923.31     26.68 o 
   3  -8   4       11.88        7.82      8.46 o 
   4  -8   4       40.35       22.20     20.60 o 
   5  -8   4      116.72      125.49     14.90 o 
   6  -8   4      143.77      124.11     23.35 o 
  -9  -7   4       38.85       32.92     17.53 o 
  -8  -7   4       36.34       56.59     15.68 o 
  -7  -7   4      298.73      336.11     27.80 o 
  -6  -7   4      378.49      424.59     25.36 o 
  -5  -7   4      341.61      352.80     15.86 o 
  -4  -7   4       88.61       91.26      7.66 o 
  -3  -7   4     1334.09     1271.62     34.50 o 
  -2  -7   4      418.85      428.72     13.18 o 
  -1  -7   4      202.39      200.32     11.96 o 
   0  -7   4      479.74      503.19     27.16 o 
   1  -7   4      387.09      381.44     13.03 o 
   2  -7   4      167.71      171.67      9.35 o 
   3  -7   4       66.69       57.71      7.60 o 
   4  -7   4      219.51      198.89     15.91 o 
   5  -7   4       12.97        6.06     10.96 o 
   6  -7   4       83.75       91.07     26.10 o 
  -9  -6   4       75.52       65.52     21.14 o 
  -8  -6   4       96.20      121.96     19.66 o 
  -7  -6   4       26.67       17.83     16.55 o 
  -6  -6   4      141.98      137.69     11.47 o 
  -5  -6   4      411.39      401.42     16.97 o 
  -4  -6   4      609.85      634.29     16.13 o 
  -3  -6   4      328.09      348.87     11.88 o 
  -2  -6   4     1149.69     1140.09     43.23 o 
  -1  -6   4      628.54      646.20     17.72 o 
   0  -6   4        1.67       -1.59      5.06 o 
   1  -6   4     1023.32     1010.21     26.35 o 
   2  -6   4      748.66      762.25     19.30 o 
   3  -6   4      339.29      341.52     12.26 o 
   4  -6   4       55.74       46.82      7.45 o 
   5  -6   4      249.71      278.58     17.14 o 
   6  -6   4      110.26      109.16     18.48 o 
   7  -6   4        3.60        7.94     19.36 o 
  -9  -5   4       80.23       48.17     20.03 o 
  -8  -5   4       46.58       77.14     21.10 o 
  -7  -5   4      361.18      411.72     25.44 o 
  -6  -5   4      384.56      379.60     16.30 o 
  -5  -5   4       61.38       52.72     10.74 o 
  -4  -5   4      650.89      635.28     17.65 o 
  -3  -5   4     1908.80     1948.97    135.67 o 
  -2  -5   4      674.23      684.95     25.20 o 
  -1  -5   4      233.54      221.47      9.16 o 
   0  -5   4     1247.69     1314.50     95.97 o 
   1  -5   4      768.19      811.49     21.15 o 
   2  -5   4       64.73       72.46      7.31 o 
   3  -5   4      172.29      176.86     12.29 o 
   4  -5   4     1042.99     1058.57     36.62 o 
   5  -5   4      244.43      251.39     17.25 o 
   6  -5   4       14.94       31.08     16.51 o 
   7  -5   4       83.36       84.25     22.12 o 
 -10  -4   4       11.35       23.34     18.93 o 
  -9  -4   4       94.18      104.11     20.03 o 
  -8  -4   4      337.17      319.83     24.28 o 
  -7  -4   4       69.40       61.46     10.13 o 
  -6  -4   4      405.77      440.11     17.46 o 
  -5  -4   4      124.88      119.04     10.36 o 
  -4  -4   4     1830.53     1978.96     48.85 o 
  -3  -4   4      593.84      599.83     16.42 o 
  -2  -4   4      964.79      976.48     61.39 o 
  -1  -4   4     3248.21     3337.58     72.05 o 
   0  -4   4      826.61      889.76     23.19 o 
   1  -4   4     1249.24     1358.38     46.41 o 
   2  -4   4      673.37      664.50     47.14 o 
   3  -4   4      425.46      458.04     13.35 o 
   4  -4   4      183.14      173.17      9.95 o 
   5  -4   4      279.09      275.97     10.58 o 
   6  -4   4      262.85      245.46     22.95 o 
   7  -4   4       14.72        6.03     17.93 o 
 -10  -3   4      107.32       86.76     22.26 o 
  -9  -3   4       10.49       -0.22     19.05 o 
  -8  -3   4       79.93       38.67     21.43 o 
  -7  -3   4      308.55      283.70     14.44 o 
  -6  -3   4      384.38      344.56     15.96 o 
  -5  -3   4       76.32       52.13      9.30 o 
  -4  -3   4      579.46      528.59     29.39 o 
  -3  -3   4     1264.80     1276.18     50.69 o 
  -2  -3   4      147.96      133.00     18.07 o 
  -1  -3   4      267.12      237.28      8.66 o 
   0  -3   4     5497.94     5702.19     95.60 o 
   1  -3   4     1175.54     1168.38     30.84 o 
   2  -3   4      104.17      121.74      8.35 o 
   3  -3   4      218.08      221.15      9.84 o 
   4  -3   4      916.89      931.99     34.55 o 
   5  -3   4       44.98       43.70      9.26 o 
   6  -3   4      221.27      237.83     22.36 o 
   7  -3   4      289.61      308.32     30.52 o 
   8  -3   4       79.64      115.30     18.81 o 
 -10  -2   4       21.98        6.03     19.68 o 
  -9  -2   4      289.37      295.30     23.49 o 
  -8  -2   4      357.05      404.58     26.66 o 
  -7  -2   4      508.77      530.66     18.09 o 
  -6  -2   4       87.87       99.80     10.48 o 
  -5  -2   4     3038.89     3140.54     84.45 o 
  -4  -2   4     1174.50     1140.91     87.41 o 
  -3  -2   4       17.08       22.77      4.72 o 
  -2  -2   4     1007.53     1043.82     34.57 o 
  -1  -2   4      739.25      738.14     32.96 o 
   0  -2   4     2699.28     2740.45     71.22 o 
   1  -2   4      959.69     1055.01     27.31 o 
   2  -2   4      651.46      686.53     39.58 o 
   3  -2   4      147.19      149.52      9.75 o 
   4  -2   4       95.47      100.03      9.39 o 
   5  -2   4      493.86      555.24     13.98 o 
   6  -2   4       74.43       47.18     16.57 o 
   7  -2   4       13.13       10.22     16.96 o 
   8  -2   4       65.38      121.54     21.51 o 
 -10  -1   4       98.90      103.36     20.67 o 
  -9  -1   4        4.61       13.55     15.01 o 
  -8  -1   4        7.74       21.98     12.39 o 
  -7  -1   4       40.47       37.07      9.12 o 
  -6  -1   4      593.96      595.61     23.52 o 
  -5  -1   4       80.16       78.37      9.91 o 
  -4  -1   4     2731.46     2681.60     71.17 o 
  -3  -1   4     1391.73     1324.55     31.69 o 
  -2  -1   4       14.09       13.73      4.60 o 
  -1  -1   4      391.03      386.42     25.65 o 
   0  -1   4     4471.56     4517.55     93.02 o 
   1  -1   4     2895.23     2816.71    128.07 o 
   2  -1   4       92.81       94.61      7.36 o 
   3  -1   4     1182.58     1254.64     59.14 o 
   4  -1   4     1021.30     1029.90     35.88 o 
   5  -1   4       95.58       99.31      7.99 o 
   6  -1   4      128.44      125.93     18.85 o 
   7  -1   4       64.20       70.84     16.78 o 
   8  -1   4       80.05       78.80     22.00 o 
 -10   0   4        7.35       11.07     20.23 o 
  -9   0   4      264.87      275.08     25.93 o 
  -8   0   4       70.14       60.16     20.59 o 
  -7   0   4      486.77      463.14     17.80 o 
  -6   0   4       90.05       88.61     14.48 o 
  -5   0   4     2290.66     2240.23     87.74 o 
  -4   0   4      833.14      786.22     40.05 o 
  -3   0   4        0.13        4.82      7.85 o 
  -2   0   4       56.47       44.70     13.84 o 
  -1   0   4      764.97      700.78     19.78 o 
   0   0   4       36.49       27.41      6.46 o 
   1   0   4      518.37      491.20     13.63 o 
   2   0   4      673.74      739.32     20.98 o 
   3   0   4       81.15       84.63      7.73 o 
   4   0   4      299.82      291.14     11.12 o 
   5   0   4      332.30      341.71     11.77 o 
   6   0   4        1.27      -12.41     13.41 o 
   7   0   4       10.13        3.01     17.06 o 
   8   0   4      102.80       65.86     25.55 o 
 -10   1   4       89.99       77.95     21.43 o 
  -9   1   4        2.25        8.35     13.37 o 
  -8   1   4        7.43       -7.07     15.99 o 
  -7   1   4       15.54       11.62      7.64 o 
  -6   1   4      611.88      604.13     22.22 o 
  -5   1   4       77.16       80.28      6.76 o 
  -4   1   4     2783.68     2809.56    127.71 o 
  -3   1   4     1196.77     1124.93     28.96 o 
  -2   1   4       33.06       33.26      4.91 o 
  -1   1   4      373.59      379.32     22.38 o 
   0   1   4     4917.87     5000.86    234.67 o 
   1   1   4     2941.67     2955.35     71.09 o 
   2   1   4       95.41       98.32      7.60 o 
   3   1   4     1198.21     1174.96     33.80 o 
   4   1   4     1032.57     1037.04     56.95 o 
   5   1   4      100.33       92.26      8.46 o 
   6   1   4      116.32      123.07     17.36 o 
   7   1   4       51.80       87.21     18.36 o 
   8   1   4       85.76       66.76     20.09 o 
  -4 -12   5       69.59       84.96     20.88 o 
  -3 -12   5       22.85       25.74     10.27 o 
  -2 -12   5       82.29       91.45     13.39 o 
  -1 -12   5       80.41       71.41     14.39 o 
   0 -12   5       13.83       28.96      9.87 o 
   1 -12   5        5.67        8.19      9.77 o 
   2 -12   5       58.47       67.87     15.33 o 
  -6 -11   5      236.78      270.35     30.40 o 
  -5 -11   5       95.56      138.78     19.40 o 
  -4 -11   5       49.26       30.11     11.21 o 
  -3 -11   5      282.41      298.55     28.71 o 
  -2 -11   5      265.80      291.04     20.42 o 
  -1 -11   5      100.74       92.48     27.23 o 
   0 -11   5       56.47       61.30     12.92 o 
   1 -11   5      193.30      222.01     17.87 o 
   2 -11   5       28.82       30.35     11.83 o 
   3 -11   5       34.41       27.56     14.62 o 
  -7 -10   5        3.29      -12.84     15.11 o 
  -6 -10   5        1.30       16.90     19.38 o 
  -5 -10   5      109.25      100.65     22.20 o 
  -4 -10   5       59.61       49.36     24.25 o 
  -3 -10   5       86.83       82.72     11.03 o 
  -2 -10   5       75.02       66.17     14.64 o 
  -1 -10   5      171.21      168.03     19.50 o 
   0 -10   5       75.26       84.03     11.61 o 
   1 -10   5       67.57       66.75     13.38 o 
   2 -10   5      412.54      399.82     21.23 o 
   3 -10   5      126.08      123.98     16.51 o 
   4 -10   5        0.53       -7.91      7.91 o 
  -7  -9   5       87.65       88.18     19.88 o 
  -6  -9   5      284.05      280.16     25.73 o 
  -5  -9   5      139.98      157.80     19.62 o 
  -4  -9   5       56.48       52.11      9.87 o 
  -3  -9   5      652.67      676.31     30.81 o 
  -2  -9   5       12.40       13.93      7.80 o 
  -1  -9   5       68.56       68.23      7.54 o 
   0  -9   5       90.35      117.72     12.68 o 
   1  -9   5      662.83      659.10     22.98 o 
   2  -9   5       18.56       15.36      9.50 o 
   3  -9   5        1.07        3.11      9.37 o 
   4  -9   5       86.26       58.84     14.01 o 
   5  -9   5       22.65       14.53     12.10 o 
  -8  -8   5       37.41       24.80     18.93 o 
  -7  -8   5      102.91      106.40     20.84 o 
  -6  -8   5        5.80        2.27     13.22 o 
  -5  -8   5       48.32       56.83     18.08 o 
  -4  -8   5      126.18      117.33     10.85 o 
  -3  -8   5        0.74        1.22      7.08 o 
  -2  -8   5      765.27      761.76     32.02 o 
  -1  -8   5      120.17      115.81     12.59 o 
   0  -8   5      326.95      346.33     17.68 o 
   1  -8   5      453.33      460.87     14.04 o 
   2  -8   5      786.16      829.74     24.17 o 
   3  -8   5      215.23      214.09     15.52 o 
   4  -8   5       18.42       13.85     10.85 o 
   5  -8   5      123.43      105.06     16.34 o 
  -8  -7   5       13.23       21.45     19.17 o 
  -7  -7   5      248.87      274.25     22.22 o 
  -6  -7   5      273.44      276.01     24.96 o 
  -5  -7   5      326.65      347.72     16.53 o 
  -4  -7   5      137.98      135.85      8.98 o 
  -3  -7   5      357.88      363.30     16.87 o 
  -2  -7   5     1060.36     1087.63     33.38 o 
  -1  -7   5        8.45        9.89      6.23 o 
   0  -7   5      419.53      413.08     20.42 o 
   1  -7   5      579.28      604.47     15.83 o 
   2  -7   5      269.21      252.17     11.92 o 
   3  -7   5       95.66       95.02     32.63 o 
   4  -7   5       69.03       61.45     11.85 o 
   5  -7   5       87.91       95.41     13.82 o 
   6  -7   5       13.01        4.63     17.93 o 
  -9  -6   5       38.19       20.53     21.39 o 
  -8  -6   5      141.14      144.09     23.58 o 
  -7  -6   5      126.67      143.79     20.71 o 
  -6  -6   5        9.48       13.53      8.21 o 
  -5  -6   5      105.28       85.56     12.55 o 
  -4  -6   5      381.89      392.42     18.80 o 
  -3  -6   5       71.69       75.52      7.76 o 
  -2  -6   5     1039.81     1043.07     36.12 o 
  -1  -6   5      876.87      879.65     22.91 o 
   0  -6   5      197.26      189.79     10.51 o 
   1  -6   5      252.17      248.49     10.98 o 
   2  -6   5      490.14      472.93     13.31 o 
   3  -6   5      283.62      309.11     11.49 o 
   4  -6   5       98.95       99.82     12.39 o 
   5  -6   5      160.19      209.31     17.66 o 
   6  -6   5      165.58      155.30     23.66 o 
  -9  -5   5      131.51      115.76     26.34 o 
  -8  -5   5        0.09        2.28     14.58 o 
  -7  -5   5      282.62      290.26     22.56 o 
  -6  -5   5      410.42      399.06     16.81 o 
  -5  -5   5      342.62      347.21     19.02 o 
  -4  -5   5      215.23      224.05     13.85 o 
  -3  -5   5     1827.66     1781.10     75.57 o 
  -2  -5   5     1236.10     1284.75     32.85 o 
  -1  -5   5      931.02      937.61     24.27 o 
   0  -5   5      673.34      709.03     21.10 o 
   1  -5   5      356.19      347.52     12.51 o 
   2  -5   5       33.34       38.89      6.81 o 
   3  -5   5        8.59       10.81      8.30 o 
   4  -5   5      121.35      129.62      8.58 o 
   5  -5   5      325.78      317.94     19.14 o 
   6  -5   5       15.04       22.34     16.23 o 
  -9  -4   5      120.04      135.44     19.58 o 
  -8  -4   5      307.35      311.86     26.90 o 
  -7  -4   5       87.84       96.23     11.27 o 
  -6  -4   5        6.59       20.27      9.95 o 
  -5  -4   5     1130.70     1116.05     46.60 o 
  -4  -4   5      671.96      663.94     34.80 o 
  -3  -4   5     1019.27     1038.51     26.39 o 
  -2  -4   5      315.72      348.14     10.65 o 
  -1  -4   5     1680.10     1676.49     51.29 o 
   0  -4   5      542.27      531.01     15.18 o 
   1  -4   5       17.12       17.83      5.66 o 
   2  -4   5      239.09      233.82     19.50 o 
   3  -4   5      157.16      167.76      9.82 o 
   4  -4   5      202.45      183.00      9.68 o 
   5  -4   5       27.93       26.03     11.13 o 
   6  -4   5      126.00      118.99     18.52 o 
   7  -4   5       40.97       33.13     26.69 o 
 -10  -3   5       19.82       27.42     20.47 o 
  -9  -3   5      103.27       96.35     20.59 o 
  -8  -3   5       16.53       34.63     13.79 o 
  -7  -3   5      184.13      151.65     12.61 o 
  -6  -3   5      722.17      699.15     25.71 o 
  -5  -3   5       41.99       43.26      8.37 o 
  -4  -3   5       58.11       63.37      6.48 o 
  -3  -3   5      632.14      607.72     17.05 o 
  -2  -3   5      954.16     1006.71     26.21 o 
  -1  -3   5     1048.98     1052.62     62.89 o 
   0  -3   5     1010.43     1022.43     25.66 o 
   1  -3   5      815.04      768.90     21.29 o 
   2  -3   5      133.08      142.08     10.06 o 
   3  -3   5      502.56      513.83     14.61 o 
   4  -3   5      435.14      461.49     41.02 o 
   5  -3   5      200.79      209.23     16.28 o 
   6  -3   5        0.20       -1.69     14.14 o 
   7  -3   5       45.70       57.17     16.65 o 
 -10  -2   5       10.87       32.50     19.84 o 
  -9  -2   5      196.46      228.95     23.03 o 
  -8  -2   5      375.85      372.96     25.07 o 
  -7  -2   5      564.25      553.99     19.06 o 
  -6  -2   5      193.36      192.44     12.98 o 
  -5  -2   5     1333.78     1302.27     54.55 o 
  -4  -2   5     1397.35     1393.84     43.01 o 
  -3  -2   5      691.74      681.21     17.40 o 
  -2  -2   5      236.84      226.35      9.52 o 
  -1  -2   5     2078.78     2055.58     58.57 o 
   0  -2   5      292.63      318.90     19.25 o 
   1  -2   5     1207.87     1310.25     30.48 o 
   2  -2   5      295.18      297.57     11.02 o 
   3  -2   5      756.66      782.30     20.03 o 
   4  -2   5       48.95       46.39      8.43 o 
   5  -2   5      228.36      231.92     17.72 o 
   6  -2   5       37.44       46.71     19.44 o 
   7  -2   5       71.65       38.79     18.16 o 
 -10  -1   5       19.27       27.85     20.58 o 
  -9  -1   5       67.58      100.66     23.32 o 
  -8  -1   5       15.28       29.82     16.09 o 
  -7  -1   5      151.10      157.97     12.61 o 
  -6  -1   5      267.06      254.71     14.84 o 
  -5  -1   5       74.63       35.22     13.51 o 
  -4  -1   5      380.74      358.47     26.47 o 
  -3  -1   5      738.70      731.91     24.52 o 
  -2  -1   5      282.13      270.06     29.24 o 
  -1  -1   5      262.72      256.66     12.01 o 
   0  -1   5      508.98      493.73     20.17 o 
   1  -1   5      624.53      588.58     26.96 o 
   2  -1   5      142.96      128.13      8.55 o 
   3  -1   5      539.54      550.96     20.56 o 
   4  -1   5     1607.86     1555.70     38.44 o 
   5  -1   5       27.66       39.87      6.74 o 
   6  -1   5        0.93       10.89     14.93 o 
   7  -1   5       61.64       65.28     19.15 o 
 -10   0   5       12.12       13.81     17.06 o 
  -9   0   5      175.05      193.23     22.42 o 
  -8   0   5      142.18      133.77     16.67 o 
  -7   0   5       12.56        7.07      8.27 o 
  -6   0   5       30.46       42.18     11.21 o 
  -5   0   5     1777.99     1681.25     50.75 o 
  -4   0   5     1455.55     1316.73     71.54 o 
  -3   0   5      487.42      470.48     12.30 o 
  -2   0   5      350.23      352.93     16.84 o 
  -1   0   5     1845.35     1841.94     58.49 o 
   0   0   5      948.58      930.24     31.60 o 
   1   0   5        2.95        4.53     13.16 o 
   2   0   5      866.05      935.99     24.05 o 
   3   0   5      491.13      516.58     25.46 o 
   4   0   5       32.52       25.45      7.83 o 
   5   0   5      490.65      462.68     13.46 o 
   6   0   5       19.36       44.91     13.77 o 
   7   0   5        7.82        7.70     15.36 o 
 -10   1   5       20.48       36.17     18.16 o 
  -9   1   5       53.15       40.60     22.73 o 
  -8   1   5       18.82       12.43     14.71 o 
  -7   1   5      108.92       96.38     10.84 o 
  -6   1   5      219.54      234.00     13.79 o 
  -5   1   5       54.89       54.73     16.72 o 
  -4   1   5      363.60      348.82     20.52 o 
  -3   1   5      753.04      750.35     21.90 o 
  -2   1   5      300.76      266.93     11.28 o 
  -1   1   5      260.94      236.28      9.11 o 
   0   1   5      496.38      473.05     13.11 o 
   1   1   5      708.06      705.08     23.20 o 
   2   1   5      143.19      160.31      8.69 o 
   3   1   5      525.89      552.34     15.77 o 
   4   1   5     1612.26     1715.16     39.99 o 
   5   1   5       18.42       19.11      7.08 o 
   6   1   5        1.54        4.18     15.62 o 
   7   1   5       54.05       88.13     26.71 o 
  -3 -12   6       16.92       14.49     11.95 o 
  -2 -12   6       23.19       26.21     13.19 o 
  -1 -12   6       75.69      104.42     18.00 o 
   0 -12   6       63.25       68.71     15.41 o 
  -5 -11   6      258.48      273.37     29.36 o 
  -4 -11   6        6.92        2.79      9.61 o 
  -3 -11   6      187.46      201.25     44.67 o 
  -2 -11   6      209.84      212.35     17.81 o 
  -1 -11   6      137.12      147.05     14.78 o 
   0 -11   6       18.42       22.76     11.13 o 
   1 -11   6      268.87      263.59     18.71 o 
   2 -11   6      102.38       84.63     21.33 o 
  -6 -10   6       34.63       21.00     17.35 o 
  -5 -10   6       25.97       38.67     18.87 o 
  -4 -10   6      198.96      213.00     15.30 o 
  -3 -10   6        5.30       -2.25      8.41 o 
  -2 -10   6       29.69       16.46     10.77 o 
  -1 -10   6       57.97       58.66     12.13 o 
   0 -10   6      234.20      205.49     16.60 o 
   1 -10   6       14.56        4.52     10.33 o 
   2 -10   6      111.09      123.00     15.50 o 
   3 -10   6      110.23      128.57     15.33 o 
  -7  -9   6       59.00       44.05     20.19 o 
  -6  -9   6      239.29      210.68     24.92 o 
  -5  -9   6      262.89      293.38     24.18 o 
  -4  -9   6      164.68      153.10     14.90 o 
  -3  -9   6      417.60      426.54     18.26 o 
  -2  -9   6      521.19      558.53     21.34 o 
  -1  -9   6      182.32      224.00     36.32 o 
   0  -9   6       91.96       94.27     13.93 o 
   1  -9   6      183.46      174.10     14.63 o 
   2  -9   6      282.11      282.60     18.00 o 
   3  -9   6       13.41        2.95     10.39 o 
   4  -9   6       74.45       74.19     22.18 o 
  -8  -8   6       32.17       61.70     20.29 o 
  -7  -8   6       72.13       70.84     21.02 o 
  -6  -8   6       84.92       93.57     20.29 o 
  -5  -8   6      112.12      121.18     21.26 o 
  -4  -8   6      199.56      178.32     14.21 o 
  -3  -8   6        6.37        6.93      8.63 o 
  -2  -8   6       13.93       18.01      6.15 o 
  -1  -8   6      549.29      566.62     39.87 o 
   0  -8   6      301.10      294.30     11.30 o 
   1  -8   6       28.34       24.09     16.26 o 
   2  -8   6      166.69      175.59     15.64 o 
   3  -8   6      345.61      339.82     19.21 o 
   4  -8   6       20.91       14.68     10.30 o 
   5  -8   6       31.16       21.40     31.76 o 
  -8  -7   6       11.96       30.30     20.27 o 
  -7  -7   6       88.32       79.41     18.79 o 
  -6  -7   6      252.84      236.70     23.82 o 
  -5  -7   6       32.80       31.44     17.35 o 
  -4  -7   6      200.50      188.84      9.11 o 
  -3  -7   6      889.93      914.51     37.24 o 
  -2  -7   6      821.86      845.32     23.30 o 
  -1  -7   6      241.64      228.12     23.97 o 
   0  -7   6      108.20       96.94      8.20 o 
   1  -7   6      546.64      578.70     15.05 o 
   2  -7   6      221.48      245.93     15.48 o 
   3  -7   6       64.71       58.52     13.21 o 
   4  -7   6      141.36      142.31     30.96 o 
   5  -7   6      105.94       94.39     15.21 o 
  -9  -6   6       21.57       12.21     16.78 o 
  -8  -6   6      164.65      182.96     22.79 o 
  -7  -6   6      145.21      125.04     19.72 o 
  -6  -6   6       95.73      101.71     19.11 o 
  -5  -6   6      346.47      350.02     16.32 o 
  -4  -6   6      422.89      452.80     16.56 o 
  -3  -6   6      424.37      441.14     13.37 o 
  -2  -6   6      139.59      138.91      8.76 o 
  -1  -6   6     1106.16     1070.83     35.20 o 
   0  -6   6      467.31      455.50     29.59 o 
   1  -6   6       60.27       66.57      7.28 o 
   2  -6   6      164.11      187.99     11.23 o 
   3  -6   6      178.84      189.78     16.38 o 
   4  -6   6      130.56      100.59     13.18 o 
   5  -6   6       26.46        4.65     13.70 o 
  -9  -5   6      129.99      117.34     23.40 o 
  -8  -5   6       31.70       55.35     15.64 o 
  -7  -5   6       58.18       44.64     21.63 o 
  -6  -5   6      947.16     1007.30     37.74 o 
  -5  -5   6      559.87      589.30     21.05 o 
  -4  -5   6       89.30       93.72      7.48 o 
  -3  -5   6      187.62      195.87     15.00 o 
  -2  -5   6     1430.50     1461.95     41.12 o 
  -1  -5   6      145.20      143.69      9.86 o 
   0  -5   6      376.81      371.44     12.72 o 
   1  -5   6      365.07      388.05     15.34 o 
   2  -5   6      130.01      134.75      9.96 o 
   3  -5   6      109.27      102.98      8.05 o 
   4  -5   6       34.77       42.87     10.55 o 
   5  -5   6      177.45      176.59     16.52 o 
   6  -5   6        5.55       16.05     15.27 o 
  -9  -4   6       61.11       60.34     21.65 o 
  -8  -4   6       82.94      102.48     21.81 o 
  -7  -4   6      663.80      637.36     29.02 o 
  -6  -4   6       42.28       46.39      9.55 o 
  -5  -4   6      652.25      662.75     21.53 o 
  -4  -4   6      943.82     1023.66     51.87 o 
  -3  -4   6     1102.09     1121.38     25.79 o 
  -2  -4   6       78.22       79.19      8.05 o 
  -1  -4   6     1387.00     1315.47     44.61 o 
   0  -4   6      521.83      545.11     16.11 o 
   1  -4   6      235.94      213.52     10.27 o 
   2  -4   6      426.67      435.99     12.84 o 
   3  -4   6      119.72      108.04      9.56 o 
   4  -4   6      108.28      114.02     27.96 o 
   5  -4   6       77.73       73.04     12.37 o 
   6  -4   6       36.10       23.99     18.16 o 
 -10  -3   6       23.25      -16.01     16.01 o 
  -9  -3   6      182.69      184.84     21.40 o 
  -8  -3   6      293.90      274.69     27.49 o 
  -7  -3   6      359.56      333.27     15.45 o 
  -6  -3   6      442.25      410.83     16.95 o 
  -5  -3   6      269.26      277.57     14.33 o 
  -4  -3   6      109.04       97.72      8.03 o 
  -3  -3   6      510.24      527.35     20.73 o 
  -2  -3   6     1672.02     1794.56     62.16 o 
  -1  -3   6      767.73      755.60     21.44 o 
   0  -3   6      283.71      286.20     11.15 o 
   1  -3   6     1104.46     1123.50     31.68 o 
   2  -3   6      303.55      293.06     11.61 o 
   3  -3   6      221.60      211.32     10.36 o 
   4  -3   6      374.53      407.90     28.01 o 
   5  -3   6      169.55      167.21     17.03 o 
   6  -3   6       23.55        4.49     20.66 o 
 -10  -2   6       15.32       22.69     14.14 o 
  -9  -2   6       38.68       29.55     20.74 o 
  -8  -2   6      502.06      555.84     28.85 o 
  -7  -2   6      378.63      394.31     17.05 o 
  -6  -2   6        8.77       10.05      8.39 o 
  -5  -2   6      611.74      583.52     22.32 o 
  -4  -2   6     1326.46     1336.23     40.73 o 
  -3  -2   6     1529.30     1560.44     56.70 o 
  -2  -2   6      673.24      710.82     19.54 o 
  -1  -2   6     1315.88     1256.97     36.45 o 
   0  -2   6      820.19      806.61     21.57 o 
   1  -2   6     1044.29     1045.77     36.26 o 
   2  -2   6      492.66      515.52     40.77 o 
   3  -2   6      764.96      760.41     19.18 o 
   4  -2   6      119.84      128.57     10.36 o 
   5  -2   6       33.78       23.03     11.01 o 
   6  -2   6       87.89      104.45     21.93 o 
 -10  -1   6       14.03       19.76     17.31 o 
  -9  -1   6      237.13      250.70     24.65 o 
  -8  -1   6      165.26      162.26     19.86 o 
  -7  -1   6      159.64      166.14     12.16 o 
  -6  -1   6      277.59      288.27     15.17 o 
  -5  -1   6      338.55      353.26     16.61 o 
  -4  -1   6        8.34        7.24      6.09 o 
  -3  -1   6       83.29       70.91      9.22 o 
  -2  -1   6      570.43      611.60     30.03 o 
  -1  -1   6      149.48      154.20      8.22 o 
   0  -1   6      647.69      716.91     20.49 o 
   1  -1   6     1168.20     1107.38     31.72 o 
   2  -1   6      355.18      356.00     13.51 o 
   3  -1   6      238.40      256.46     11.39 o 
   4  -1   6      432.46      417.27     12.88 o 
   5  -1   6      310.41      311.58     21.00 o 
   6  -1   6       10.98       22.14     14.75 o 
   7  -1   6       26.19       29.61     27.97 o 
 -10   0   6        0.86        3.31     13.69 o 
  -9   0   6      119.57      105.97     22.38 o 
  -8   0   6      561.48      506.50     28.50 o 
  -7   0   6      318.05      312.11     15.74 o 
  -6   0   6       78.04       72.52     10.82 o 
  -5   0   6     1006.17      964.76     23.63 o 
  -4   0   6     2200.64     2094.11    108.32 o 
  -3   0   6      853.43      805.27     22.12 o 
  -2   0   6        0.43        7.35      5.27 o 
  -1   0   6     2411.71     2333.31     60.62 o 
   0   0   6     2424.31     2529.87     88.43 o 
   1   0   6      161.18      168.56      9.14 o 
   2   0   6      508.27      521.78     16.30 o 
   3   0   6     1400.71     1399.73     55.02 o 
   4   0   6      115.09      108.14     13.55 o 
   5   0   6       12.84       15.34     11.31 o 
   6   0   6       96.45       86.13     18.58 o 
   7   0   6       56.21       33.31     24.27 o 
 -10   1   6       23.15       20.47     21.65 o 
  -9   1   6      246.86      216.93     25.28 o 
  -8   1   6      146.23      131.96     21.77 o 
  -7   1   6      152.27      147.78     13.06 o 
  -6   1   6      231.49      244.92     14.62 o 
  -5   1   6      351.67      356.42     11.20 o 
  -4   1   6        8.80       -0.28      6.37 o 
  -3   1   6       83.53       92.58      6.98 o 
  -2   1   6      582.63      620.73     17.41 o 
  -1   1   6      121.57      119.89      7.91 o 
   0   1   6      604.00      626.95     16.19 o 
   1   1   6     1079.87     1063.29     27.17 o 
   2   1   6      366.64      355.79     12.66 o 
   3   1   6      243.19      254.73     19.25 o 
   4   1   6      413.35      421.66     12.89 o 
   5   1   6      317.97      334.32     23.39 o 
   6   1   6        7.45        0.04     20.17 o 
   7   1   6       32.73       52.38     18.63 o 
  -4 -11   7       40.41       58.60     21.12 o 
  -3 -11   7       12.44       16.48      9.38 o 
  -2 -11   7      173.84      176.86     46.12 o 
  -1 -11   7      172.81      189.63     17.56 o 
   0 -11   7       15.93       23.75     13.05 o 
   1 -11   7       75.75       57.12     14.90 o 
  -6 -10   7      183.03      187.83     22.75 o 
  -5 -10   7        5.62       -1.44     16.41 o 
  -4 -10   7       80.20      113.04     14.98 o 
  -3 -10   7      163.73      165.84     15.66 o 
  -2 -10   7       93.89      108.44     13.98 o 
  -1 -10   7       92.69       88.98     13.79 o 
   0 -10   7       31.96       33.26     13.72 o 
   1 -10   7       17.91       23.61     11.27 o 
   2 -10   7       17.88       14.00     11.26 o 
  -7  -9   7       19.30       24.60     19.44 o 
  -6  -9   7      252.64      240.25     24.83 o 
  -5  -9   7      207.15      213.08     26.16 o 
  -4  -9   7       17.38       23.87     10.28 o 
  -3  -9   7      129.90      132.18     13.75 o 
  -2  -9   7      628.52      636.94     23.02 o 
  -1  -9   7      109.96      115.46     14.57 o 
   0  -9   7        7.76        6.49      9.49 o 
   1  -9   7      113.23      111.59     16.96 o 
   2  -9   7      226.58      267.96     32.60 o 
   3  -9   7       37.86       16.41     18.90 o 
  -7  -8   7      174.89      189.19     24.69 o 
  -6  -8   7      261.42      275.15     25.46 o 
  -5  -8   7       23.87       23.38     14.26 o 
  -4  -8   7      104.53      111.25     24.36 o 
  -3  -8   7      489.73      511.52     26.70 o 
  -2  -8   7       60.41       79.36     11.35 o 
  -1  -8   7      136.66      131.22     13.17 o 
   0  -8   7       65.28       53.77     19.28 o 
   1  -8   7      193.33      197.67     16.16 o 
   2  -8   7        7.46       22.91     10.16 o 
   3  -8   7      120.44      114.21     17.96 o 
   4  -8   7       48.12       57.90     16.16 o 
  -8  -7   7       21.32       35.99     18.81 o 
  -7  -7   7        4.24       23.76     14.56 o 
  -6  -7   7      210.90      222.46     21.48 o 
  -5  -7   7      481.66      449.35     26.74 o 
  -4  -7   7       98.23       94.14     11.58 o 
  -3  -7   7      141.25      140.31     10.51 o 
  -2  -7   7     1195.62     1267.72     29.80 o 
  -1  -7   7      395.16      413.97     12.62 o 
   0  -7   7       15.06       28.35      9.90 o 
   1  -7   7       50.67       58.83     12.62 o 
   2  -7   7      404.69      381.05     20.53 o 
   3  -7   7       33.12       25.10     13.40 o 
   4  -7   7       33.70       27.55     25.39 o 
  -9  -6   7       36.04       29.17     19.38 o 
  -8  -6   7       18.54       29.74     14.81 o 
  -7  -6   7      315.62      326.76     28.71 o 
  -6  -6   7      193.49      194.70     20.49 o 
  -5  -6   7      209.38      221.24     13.04 o 
  -4  -6   7      493.94      497.90     12.93 o 
  -3  -6   7      274.27      281.53     15.78 o 
  -2  -6   7      332.21      327.51     11.68 o 
  -1  -6   7      124.52      114.14      9.60 o 
   0  -6   7      348.35      340.42     12.36 o 
   1  -6   7       54.18       56.60     12.47 o 
   2  -6   7       29.29       40.97     10.90 o 
   3  -6   7      253.74      216.16     23.04 o 
   4  -6   7      165.25      156.58     17.16 o 
   5  -6   7       25.50       21.26     12.94 o 
  -9  -5   7       65.85       65.42     21.10 o 
  -8  -5   7      123.18      116.21     19.92 o 
  -7  -5   7       85.57       86.66     17.83 o 
  -6  -5   7      150.92      177.98     19.56 o 
  -5  -5   7      575.88      577.17     20.20 o 
  -4  -5   7      196.65      185.07     14.75 o 
  -3  -5   7      503.34      497.12     13.90 o 
  -2  -5   7      149.57      156.25      9.24 o 
  -1  -5   7      249.10      242.22     16.81 o 
   0  -5   7       30.99       37.15      8.24 o 
   1  -5   7      434.47      445.77     14.46 o 
   2  -5   7      351.85      360.05     24.71 o 
   3  -5   7       30.53       29.20     17.61 o 
   4  -5   7       43.60       44.14     12.91 o 
   5  -5   7       78.47       86.42     18.02 o 
  -9  -4   7       26.01       21.61     15.38 o 
  -8  -4   7       33.14       28.60     14.05 o 
  -7  -4   7      132.49      103.31     17.93 o 
  -6  -4   7      549.92      552.46     19.14 o 
  -5  -4   7       22.65       19.28      8.17 o 
  -4  -4   7      516.62      570.18     14.67 o 
  -3  -4   7      547.35      554.67     14.49 o 
  -2  -4   7       52.58       56.80      7.71 o 
  -1  -4   7      323.15      306.29     11.76 o 
   0  -4   7      831.81      836.25     44.48 o 
   1  -4   7      346.20      336.83     13.32 o 
   2  -4   7       89.09       88.35      8.08 o 
   3  -4   7      518.77      507.23     22.66 o 
   4  -4   7       53.90       56.98     12.96 o 
   5  -4   7        0.34        2.55     16.96 o 
  -9  -3   7       87.10       94.93     19.33 o 
  -8  -3   7      305.02      285.02     25.24 o 
  -7  -3   7      108.52      115.94     19.68 o 
  -6  -3   7       78.18       76.53     14.62 o 
  -5  -3   7      707.71      723.70     25.16 o 
  -4  -3   7      387.16      393.08     12.27 o 
  -3  -3   7      154.67      173.32      9.17 o 
  -2  -3   7      479.58      456.88     14.25 o 
  -1  -3   7     1194.66     1183.25     38.88 o 
   0  -3   7      138.97      117.65     10.97 o 
   1  -3   7      674.46      680.39     17.53 o 
   2  -3   7      443.42      446.45     13.52 o 
   3  -3   7       24.69       15.16     10.56 o 
   4  -3   7      101.55      106.83     19.19 o 
   5  -3   7      180.98      182.74     17.75 o 
   6  -3   7       27.23       -4.25     17.67 o 
 -10  -2   7       30.67        3.41     19.70 o 
  -9  -2   7       19.78        8.86     20.82 o 
  -8  -2   7       57.61       74.56     16.90 o 
  -7  -2   7      243.86      224.48     20.02 o 
  -6  -2   7       72.84       60.22     10.50 o 
  -5  -2   7       81.19       98.36     10.89 o 
  -4  -2   7     1304.95     1286.56     72.95 o 
  -3  -2   7      611.62      618.99     16.91 o 
  -2  -2   7       12.31       15.26     10.55 o 
  -1  -2   7      688.56      678.74     21.09 o 
   0  -2   7     1893.33     1889.09     49.48 o 
   1  -2   7      898.82      894.22     21.43 o 
   2  -2   7      275.29      272.15     21.78 o 
   3  -2   7      213.95      212.40     10.00 o 
   4  -2   7      290.97      270.34     18.60 o 
   5  -2   7       21.52        8.51     11.23 o 
   6  -2   7       44.34       63.06     27.97 o 
 -10  -1   7        5.70        1.71     16.49 o 
  -9  -1   7      392.90      438.05     31.43 o 
  -8  -1   7      405.47      440.91     28.95 o 
  -7  -1   7       59.58       58.03     10.09 o 
  -6  -1   7      135.50      141.42     12.08 o 
  -5  -1   7      765.28      814.43     27.39 o 
  -4  -1   7      728.33      720.94     17.86 o 
  -3  -1   7       56.70       62.62     11.32 o 
  -2  -1   7      461.96      491.68     13.25 o 
  -1  -1   7      420.92      420.76     12.89 o 
   0  -1   7       11.82        7.03      7.38 o 
   1  -1   7      829.11      841.41     20.61 o 
   2  -1   7      673.42      656.17     16.54 o 
   3  -1   7       11.52       12.47      7.21 o 
   4  -1   7       50.86       32.63     11.32 o 
   5  -1   7      189.68      159.10     16.25 o 
   6  -1   7       64.23       35.87     21.04 o 
 -10   0   7        6.09       13.51     18.14 o 
  -9   0   7        5.51       26.69     12.74 o 
  -8   0   7      421.27      376.73     27.98 o 
  -7   0   7      106.39      132.84     15.70 o 
  -6   0   7      105.12      123.50     11.94 o 
  -5   0   7      102.52       99.06      7.90 o 
  -4   0   7      961.64      938.01     56.09 o 
  -3   0   7     1673.41     1605.09     46.84 o 
  -2   0   7       29.85       14.89      7.12 o 
  -1   0   7      567.93      536.15     14.64 o 
   0   0   7     2355.51     2459.86     55.42 o 
   1   0   7     1285.26     1246.41     38.23 o 
   2   0   7      296.72      283.82     11.66 o 
   3   0   7      120.71      105.36      8.64 o 
   4   0   7      585.93      553.97     22.74 o 
   5   0   7      148.71      134.32     17.17 o 
   6   0   7       41.09       45.54     19.95 o 
 -10   1   7        7.15        6.91     14.69 o 
  -9   1   7      408.08      444.11     33.85 o 
  -8   1   7      400.96      459.37     31.98 o 
  -7   1   7       61.70       55.49      9.61 o 
  -6   1   7      125.32      120.12     13.44 o 
  -5   1   7      787.47      805.12     20.36 o 
  -4   1   7      746.98      764.53     19.87 o 
  -3   1   7       66.36       54.53     11.56 o 
  -2   1   7      392.87      408.98     13.11 o 
  -1   1   7      393.02      349.42     12.46 o 
   0   1   7       11.49       15.38      7.52 o 
   1   1   7      840.20      879.58     22.33 o 
   2   1   7      583.27      599.77     16.47 o 
   3   1   7       19.40       15.25      6.30 o 
   4   1   7       75.08       68.32     12.58 o 
   5   1   7      209.47      225.20     18.50 o 
   6   1   7       56.33       86.89     19.60 o 
  -2 -11   8      168.94      144.02     17.56 o 
  -5 -10   8       83.38      113.92     25.73 o 
  -4 -10   8        1.15        4.64     10.67 o 
  -3 -10   8      247.26      266.01     19.20 o 
  -2 -10   8       69.89       64.85     13.39 o 
  -1 -10   8       27.53       13.75     12.06 o 
   0 -10   8      135.15      114.77     15.71 o 
   1 -10   8       89.48      101.09     17.08 o 
  -6  -9   8       16.01        3.59     16.88 o 
  -5  -9   8      127.42      113.97     20.59 o 
  -4  -9   8       81.79       89.16     14.88 o 
  -3  -9   8       26.09       27.61     11.06 o 
  -2  -9   8      226.14      234.63     17.46 o 
  -1  -9   8      134.87      152.55     17.81 o 
   0  -9   8        3.11        3.22      9.85 o 
   1  -9   8       73.60       79.61     14.44 o 
   2  -9   8      195.13      217.48     20.91 o 
  -7  -8   8      184.54      192.97     25.04 o 
  -6  -8   8      266.17      260.20     29.97 o 
  -5  -8   8      110.14      142.53     20.76 o 
  -4  -8   8       44.47       48.05     10.98 o 
  -3  -8   8      316.38      351.75     48.64 o 
  -2  -8   8      178.24      162.96     16.57 o 
  -1  -8   8        3.84        7.41      9.61 o 
   0  -8   8       50.32       42.72     12.33 o 
   1  -8   8       55.11       69.22     13.56 o 
   2  -8   8        6.14        2.98     10.78 o 
   3  -8   8       27.80       29.89     13.03 o 
  -8  -7   8       87.97       59.28     23.32 o 
  -7  -7   8       27.47        8.96     18.99 o 
  -6  -7   8       75.72       70.60     17.28 o 
  -5  -7   8      168.93      172.52     22.05 o 
  -4  -7   8      295.09      264.98     17.99 o 
  -3  -7   8       35.54       24.53     10.99 o 
  -2  -7   8      240.36      241.54     26.56 o 
  -1  -7   8      253.90      276.14     17.17 o 
   0  -7   8       54.34       34.37     11.20 o 
   1  -7   8       95.15      113.95     13.75 o 
   2  -7   8      325.60      303.09     45.17 o 
   3  -7   8       86.46       70.11     15.13 o 
  -8  -6   8       21.13       21.12     16.35 o 
  -7  -6   8      122.04      149.86     20.27 o 
  -6  -6   8      542.88      622.84     34.39 o 
  -5  -6   8       45.15       61.62     15.84 o 
  -4  -6   8      114.23      106.60     12.49 o 
  -3  -6   8      173.50      194.93      9.18 o 
  -2  -6   8      109.44       99.75      8.83 o 
  -1  -6   8       10.61        8.79     11.51 o 
   0  -6   8      116.51       97.37     15.98 o 
   1  -6   8      292.60      276.86     33.65 o 
   2  -6   8        3.22        7.54     11.25 o 
   3  -6   8      133.65      106.82     14.98 o 
   4  -6   8       64.07       85.17     16.28 o 
  -9  -5   8       32.48        2.11     23.58 o 
  -8  -5   8      203.40      196.39     24.43 o 
  -7  -5   8       39.14       59.79     22.42 o 
  -6  -5   8       15.01       -9.47     14.16 o 
  -5  -5   8      412.81      425.38     25.30 o 
  -4  -5   8       13.75        2.52     10.79 o 
  -3  -5   8      257.35      266.96     11.02 o 
  -2  -5   8      367.69      355.84     12.67 o 
  -1  -5   8      340.07      330.13     22.06 o 
   0  -5   8       72.56       67.58     10.67 o 
   1  -5   8       62.29       68.58     11.45 o 
   2  -5   8      438.43      447.25     31.55 o 
   3  -5   8       26.31       13.51     14.58 o 
   4  -5   8        6.23       20.10     12.15 o 
  -9  -4   8       29.97       40.24     15.48 o 
  -8  -4   8       51.73       62.50     18.12 o 
  -7  -4   8       31.14       10.34     21.77 o 
  -6  -4   8      128.28      121.91     19.50 o 
  -5  -4   8       93.42       93.81     11.37 o 
  -4  -4   8      283.15      298.77     10.99 o 
  -3  -4   8      294.70      291.77     27.34 o 
  -2  -4   8       77.82       86.55      7.56 o 
  -1  -4   8       96.91       89.12      8.65 o 
   0  -4   8      418.92      393.26     23.84 o 
   1  -4   8      411.04      404.95     12.51 o 
   2  -4   8       15.36       29.64     10.03 o 
   3  -4   8      135.15      126.10     13.95 o 
   4  -4   8      171.24      159.02     22.39 o 
   5  -4   8       22.59       25.58     18.71 o 
  -9  -3   8      131.32      162.55     21.71 o 
  -8  -3   8       69.16       72.65     20.70 o 
  -7  -3   8       23.05       32.62     16.35 o 
  -6  -3   8       31.91       51.32     15.54 o 
  -5  -3   8      489.57      501.70     19.04 o 
  -4  -3   8      457.00      466.82     15.31 o 
  -3  -3   8      121.86      121.02      9.74 o 
  -2  -3   8      286.83      284.09     11.62 o 
  -1  -3   8      310.30      285.92     18.41 o 
   0  -3   8      108.10       88.51     25.69 o 
   1  -3   8       47.91       55.91      8.29 o 
   2  -3   8      264.86      300.46     27.42 o 
   3  -3   8       93.69       96.57     13.17 o 
   4  -3   8        3.45        9.57     11.41 o 
   5  -3   8       53.58       50.76     19.44 o 
  -9  -2   8       46.11       45.96     18.62 o 
  -8  -2   8        0.27       -5.42     17.71 o 
  -7  -2   8      186.96      168.49     21.85 o 
  -6  -2   8      113.16      117.00     11.31 o 
  -5  -2   8       26.78       31.58     10.14 o 
  -4  -2   8      392.44      415.41     12.46 o 
  -3  -2   8      658.04      654.02     17.12 o 
  -2  -2   8      343.02      328.17     25.42 o 
  -1  -2   8      229.68      229.98     10.60 o 
   0  -2   8      429.89      433.45     22.74 o 
   1  -2   8      221.41      228.43     11.16 o 
   2  -2   8       47.62       66.08     10.81 o 
   3  -2   8      179.18      159.57     19.16 o 
   4  -2   8      201.10      168.94     21.50 o 
   5  -2   8       30.75       15.78     12.32 o 
  -9  -1   8      190.39      229.36     25.36 o 
  -8  -1   8      416.69      421.44     30.60 o 
  -7  -1   8      106.40       99.94     19.17 o 
  -6  -1   8       64.45       59.08      9.79 o 
  -5  -1   8      696.43      718.51     24.19 o 
  -4  -1   8     1028.81     1014.54     32.55 o 
  -3  -1   8       60.48       49.40      8.08 o 
  -2  -1   8      394.20      378.48     13.14 o 
  -1  -1   8     1007.17     1019.30     31.32 o 
   0  -1   8      410.58      435.36     14.65 o 
   1  -1   8      139.44      141.55      8.95 o 
   2  -1   8       43.37       62.84     16.02 o 
   3  -1   8       84.03      106.50     20.07 o 
   4  -1   8       12.43        1.60     10.65 o 
   5  -1   8       71.87       99.65     16.72 o 
  -9   0   8       15.64       20.41     14.99 o 
  -8   0   8        0.64       14.04     16.43 o 
  -7   0   8       46.28       44.89     15.37 o 
  -6   0   8       13.40       25.59      8.86 o 
  -5   0   8       99.94      101.82      8.14 o 
  -4   0   8      381.99      384.26     47.48 o 
  -3   0   8      536.59      508.58     14.11 o 
  -2   0   8      261.40      266.37     12.20 o 
  -1   0   8      229.78      237.73     10.66 o 
   0   0   8     1186.21     1270.25     30.40 o 
   1   0   8      288.59      296.23     14.70 o 
   2   0   8        2.32        4.74      8.68 o 
   3   0   8        1.18      -10.43     10.43 o 
   4   0   8      111.27      100.87     15.40 o 
   5   0   8       99.13       91.02     15.78 o 
  -9   1   8      193.80      186.38     26.81 o 
  -8   1   8      428.97      453.35     30.84 o 
  -7   1   8      107.55      106.24     22.06 o 
  -6   1   8       47.52       57.46     10.48 o 
  -5   1   8      741.86      805.41     47.38 o 
  -4   1   8     1000.28     1061.54     65.39 o 
  -3   1   8       61.94       66.51      7.01 o 
  -2   1   8      385.20      389.82     15.36 o 
  -1   1   8     1042.66     1018.36     35.58 o 
   0   1   8      374.73      392.12     13.08 o 
   1   1   8      115.96       98.20     14.89 o 
   2   1   8       89.62       79.90      7.69 o 
   3   1   8       77.27       69.59     12.25 o 
   4   1   8       14.14       14.61     11.15 o 
   5   1   8       74.40       85.96     16.46 o 
  -3 -10   9      145.69      144.53     17.92 o 
  -2 -10   9      184.00      181.27     18.87 o 
  -5  -9   9        6.45       -7.09     15.84 o 
  -4  -9   9      114.96      146.70     15.95 o 
  -3  -9   9        5.18        4.57     10.60 o 
  -2  -9   9       67.98       65.08     12.89 o 
  -1  -9   9      173.91      175.62     16.26 o 
   0  -9   9       48.04       61.78     18.63 o 
  -6  -8   9      116.09      134.10     22.06 o 
  -5  -8   9      118.36      125.81     23.50 o 
  -4  -8   9        8.37       15.82     11.49 o 
  -3  -8   9      245.32      244.44     17.53 o 
  -2  -8   9      282.13      293.44     41.58 o 
  -1  -8   9       64.59       52.07     12.74 o 
   0  -8   9       61.60       48.36     13.51 o 
   1  -8   9      113.61      110.77     21.65 o 
  -7  -7   9       39.37       35.04     24.31 o 
  -6  -7   9       40.26       11.48     24.58 o 
  -5  -7   9       78.27       39.44     21.53 o 
  -4  -7   9      225.06      235.70     17.68 o 
  -3  -7   9       43.57       26.22     10.71 o 
  -2  -7   9        5.17        6.14      9.90 o 
  -1  -7   9      185.61      169.93     17.58 o 
   0  -7   9      156.64      141.23     21.42 o 
   1  -7   9       43.54       60.39     28.50 o 
   2  -7   9      212.69      226.24     18.30 o 
  -8  -6   9       11.10       18.91     21.59 o 
  -7  -6   9      145.42      168.20     26.87 o 
  -6  -6   9      218.93      226.04     26.46 o 
  -5  -6   9      300.90      305.43     27.11 o 
  -4  -6   9      220.85      208.79     17.35 o 
  -3  -6   9      208.23      188.71     17.13 o 
  -2  -6   9      161.27      176.26     15.14 o 
  -1  -6   9       67.37       85.53     13.53 o 
   0  -6   9      108.79      108.25     52.45 o 
   1  -6   9      409.55      425.72     22.75 o 
   2  -6   9       41.60       53.98     13.91 o 
   3  -6   9       14.87       14.91     21.22 o 
  -8  -5   9       80.50       77.46     20.27 o 
  -7  -5   9      223.88      223.46     25.10 o 
  -6  -5   9        7.86       11.01     18.38 o 
  -5  -5   9      302.52      313.97     25.16 o 
  -4  -5   9      156.04      185.74     24.00 o 
  -3  -5   9       75.80       65.02     10.61 o 
  -2  -5   9      238.16      226.49     16.09 o 
  -1  -5   9      265.85      287.96     18.98 o 
   0  -5   9      419.41      400.08     48.19 o 
   1  -5   9       27.42       14.57     14.37 o 
   2  -5   9      127.70       85.17     16.83 o 
   3  -5   9      116.48      135.82     33.43 o 
  -8  -4   9       62.80       61.58     20.45 o 
  -7  -4   9       82.49       88.67     16.74 o 
  -6  -4   9      298.90      283.58     25.10 o 
  -5  -4   9       12.36       -7.82     15.80 o 
  -4  -4   9       51.44       61.34     13.49 o 
  -3  -4   9      272.11      269.10     12.23 o 
  -2  -4   9      333.46      335.08     11.28 o 
  -1  -4   9       13.84       17.89      9.97 o 
   0  -4   9      288.27      238.35     17.16 o 
   1  -4   9      295.14      293.31     17.91 o 
   2  -4   9       61.89       51.45     22.15 o 
   3  -4   9       54.24       28.62     16.92 o 
   4  -4   9      112.38       84.61     16.06 o 
  -9  -3   9       42.57       95.01     26.57 o 
  -8  -3   9      310.35      310.10     27.25 o 
  -7  -3   9       61.71       91.44     18.38 o 
  -6  -3   9       86.28      112.92     17.32 o 
  -5  -3   9      386.38      367.58     25.24 o 
  -4  -3   9      546.40      544.01     13.96 o 
  -3  -3   9      214.41      210.04     12.80 o 
  -2  -3   9       47.56       43.37      7.28 o 
  -1  -3   9      531.97      549.48     14.83 o 
   0  -3   9       71.33       58.46     27.42 o 
   1  -3   9       32.75       40.56     11.07 o 
   2  -3   9      113.02       99.43     26.65 o 
   3  -3   9      163.34      153.53     17.09 o 
   4  -3   9       23.65       16.85     13.77 o 
  -9  -2   9       68.82       74.17     21.08 o 
  -8  -2   9       57.28       83.45     24.94 o 
  -7  -2   9       58.61       43.24     19.11 o 
  -6  -2   9      296.68      303.62     23.43 o 
  -5  -2   9       97.56       94.30     10.52 o 
  -4  -2   9       12.29       20.76      6.86 o 
  -3  -2   9      321.85      325.93     11.75 o 
  -2  -2   9      474.60      469.28     14.11 o 
  -1  -2   9      160.44      178.36      9.43 o 
   0  -2   9      222.86      205.06     32.66 o 
   1  -2   9       84.34       97.40     14.37 o 
   2  -2   9       28.68       24.79     11.43 o 
   3  -2   9       85.66       74.16     15.69 o 
   4  -2   9      188.44      171.55     17.87 o 
  -9  -1   9       48.97       51.39     20.74 o 
  -8  -1   9      304.66      303.64     27.11 o 
  -7  -1   9      222.22      226.11     23.94 o 
  -6  -1   9       10.06       17.43     14.81 o 
  -5  -1   9      623.91      628.00     15.01 o 
  -4  -1   9      678.78      670.86     34.16 o 
  -3  -1   9      583.62      586.95     14.57 o 
  -2  -1   9       66.10       54.36      7.61 o 
  -1  -1   9     1287.62     1293.09     32.51 o 
   0  -1   9      154.28      156.21     10.16 o 
   1  -1   9      104.52      111.00     14.18 o 
   2  -1   9       91.19       95.46     13.05 o 
   3  -1   9      145.05      129.20     19.22 o 
   4  -1   9       13.20       13.50     14.53 o 
  -9   0   9      153.65      109.26     24.33 o 
  -8   0   9       41.87       55.53     20.29 o 
  -7   0   9        1.56        0.18     13.04 o 
  -6   0   9      200.41      198.34     23.19 o 
  -5   0   9       70.31       62.53     26.22 o 
  -4   0   9        6.08       13.14     13.30 o 
  -3   0   9       82.40       76.12      7.76 o 
  -2   0   9      640.20      623.21     31.79 o 
  -1   0   9        7.37        5.25      5.93 o 
   0   0   9      744.42      756.69     20.02 o 
   1   0   9       14.85        5.57     17.98 o 
   2   0   9      108.19      101.21     16.62 o 
   3   0   9       39.64       30.58     14.25 o 
   4   0   9      122.06      136.13     16.96 o 
  -9   1   9       52.74       30.32     26.71 o 
  -8   1   9      290.55      289.98     29.06 o 
  -7   1   9      207.16      229.43     26.87 o 
  -6   1   9        9.43       43.02     20.86 o 
  -5   1   9      596.36      618.52     14.66 o 
  -4   1   9      741.13      728.66     20.18 o 
  -3   1   9      584.09      589.03     14.89 o 
  -2   1   9       75.44       74.02      9.42 o 
  -1   1   9     1261.31     1273.99     33.43 o 
   0   1   9      219.98      224.27     20.74 o 
   1   1   9      104.14       95.32     14.35 o 
   2   1   9       88.17       89.77     13.10 o 
   3   1   9      158.08      171.94     16.79 o 
   4   1   9       18.18       20.64     13.74 o 
  -5  -8  10       72.16       88.45     21.37 o 
  -4  -8  10        6.93       -1.18     10.69 o 
  -3  -8  10       57.24       42.85     17.38 o 
  -2  -8  10      214.64      241.24     31.67 o 
  -1  -8  10       96.42      104.53     18.59 o 
  -6  -7  10       50.97       57.54     17.69 o 
  -5  -7  10        8.27        3.09     18.36 o 
  -4  -7  10       65.34       55.64     13.16 o 
  -3  -7  10       88.32       68.01     24.70 o 
  -2  -7  10       32.72       27.28     12.34 o 
  -1  -7  10       25.34        6.51     17.69 o 
   0  -7  10      151.72      135.54     16.37 o 
   1  -7  10       10.76        5.77     12.64 o 
  -7  -6  10       38.74       48.06     17.06 o 
  -6  -6  10      150.39      193.80     25.47 o 
  -5  -6  10      182.35      147.76     26.03 o 
  -4  -6  10       25.47       20.04     10.50 o 
  -3  -6  10      190.36      201.27     16.82 o 
  -2  -6  10      170.82      173.52     15.58 o 
  -1  -6  10      193.68      191.51     16.51 o 
   0  -6  10       20.61        1.14     11.53 o 
   1  -6  10      106.97      102.65     18.68 o 
  -7  -5  10       83.19       86.97     27.58 o 
  -6  -5  10       60.67       84.82     18.18 o 
  -5  -5  10      108.06       91.96     27.23 o 
  -4  -5  10      695.98      721.23     26.09 o 
  -3  -5  10      115.98      128.08     15.40 o 
  -2  -5  10        6.11       -0.55      9.16 o 
  -1  -5  10      196.71      171.73     17.15 o 
   0  -5  10      265.77      286.73     19.64 o 
   1  -5  10       43.06       36.13     15.99 o 
   2  -5  10       50.35       51.07     14.78 o 
  -8  -4  10      199.62      238.82     30.18 o 
  -7  -4  10       40.29       22.67     19.27 o 
  -6  -4  10      140.45      163.99     21.65 o 
  -5  -4  10      288.44      358.25     28.51 o 
  -4  -4  10       26.83        5.26     10.93 o 
  -3  -4  10      146.77      122.94     14.58 o 
  -2  -4  10      272.29      252.88     22.53 o 
  -1  -4  10      277.32      299.44     18.61 o 
   0  -4  10       12.80       -8.36     11.11 o 
   1  -4  10      221.14      224.81     26.20 o 
   2  -4  10      117.40      132.89     16.26 o 
  -8  -3  10      109.60      121.02     21.47 o 
  -7  -3  10      314.01      355.89     29.99 o 
  -6  -3  10      141.08      165.41     23.92 o 
  -5  -3  10      101.41       98.18     17.47 o 
  -4  -3  10      285.50      255.49     18.47 o 
  -3  -3  10      276.03      276.50     17.05 o 
  -2  -3  10        3.65       -0.86     10.72 o 
  -1  -3  10      470.23      472.05     22.59 o 
   0  -3  10      423.03      419.08     23.98 o 
   1  -3  10       68.37       87.74     15.47 o 
   2  -3  10       67.33       67.29     19.65 o 
   3  -3  10      157.19      150.18     16.43 o 
  -8  -2  10      168.91      203.73     30.58 o 
  -7  -2  10       66.62       49.88     19.44 o 
  -6  -2  10      168.12      178.87     26.32 o 
  -5  -2  10      331.33      337.05     24.97 o 
  -4  -2  10      125.27      112.15     22.82 o 
  -3  -2  10       12.52       24.36     10.00 o 
  -2  -2  10      227.66      221.65     16.14 o 
  -1  -2  10       93.03       82.01     13.08 o 
   0  -2  10      163.84      135.29     31.37 o 
   1  -2  10      117.61      124.99     14.71 o 
   2  -2  10      211.27      230.66     31.48 o 
   3  -2  10       12.16        2.89     10.89 o 
  -8  -1  10       59.75       63.53     22.08 o 
  -7  -1  10      256.62      266.01     28.96 o 
  -6  -1  10       45.24       61.03     17.30 o 
  -5  -1  10       73.44       46.74     17.22 o 
  -4  -1  10      450.52      447.84     28.77 o 
  -3  -1  10      348.03      319.98     17.00 o 
  -2  -1  10      104.14       90.08     14.99 o 
  -1  -1  10      238.05      246.16     36.47 o 
   0  -1  10      262.23      250.81     18.92 o 
   1  -1  10      103.49      128.83     33.53 o 
   2  -1  10       19.91       24.38     12.65 o 
   3  -1  10      201.91      212.93     19.19 o 
  -8   0  10      237.85      285.09     30.01 o 
  -7   0  10       61.34       51.95     17.04 o 
  -6   0  10       81.21       89.71     20.66 o 
  -5   0  10      213.72      209.60     16.78 o 
  -4   0  10      110.89      100.40     23.18 o 
  -3   0  10        2.09       -9.26     12.35 o 
  -2   0  10      341.88      324.09     17.11 o 
  -1   0  10        2.16       10.62      9.66 o 
   0   0  10       54.38       44.93     14.53 o 
   1   0  10      213.17      185.96     45.79 o 
   2   0  10      127.31      120.98     14.97 o 
   3   0  10       20.42       19.46     14.09 o 
  -8   1  10       71.15       67.80     24.68 o 
  -7   1  10      217.67      228.82     27.07 o 
  -6   1  10       35.59       19.52     17.04 o 
  -5   1  10       82.52       86.14     15.53 o 
  -4   1  10      459.91      468.69     23.73 o 
  -3   1  10      372.02      332.74     18.67 o 
  -2   1  10      102.38       88.38     19.16 o 
  -1   1  10      263.43      268.41     16.84 o 
   0   1  10      265.35      258.33     19.34 o 
   1   1  10      101.33       84.52     15.19 o 
   2   1  10       20.53        9.53     12.96 o 
   3   1  10      198.74      189.04     19.40 o 
  -4  -7  11       16.44        3.88     11.48 o 
  -3  -7  11       83.88       85.99     20.39 o 
  -2  -7  11       11.13       17.12     11.31 o 
  -5  -6  11       99.27       71.27     23.01 o 
  -4  -6  11       74.83       67.08     14.26 o 
  -3  -6  11       15.68        8.02     12.31 o 
  -2  -6  11      255.95      253.59     43.40 o 
  -1  -6  11       52.69       54.75     17.81 o 
  -6  -5  11      138.71      112.25     26.60 o 
  -5  -5  11        9.90       -5.97     14.91 o 
  -4  -5  11      152.89      123.04     15.10 o 
  -3  -5  11      305.50      256.77     21.16 o 
  -2  -5  11       67.77       63.39     13.80 o 
  -1  -5  11       19.85       25.42     12.61 o 
   0  -5  11       78.77       76.01     35.71 o 
  -7  -4  11       36.93       49.72     20.29 o 
  -6  -4  11       25.99       22.04     23.07 o 
  -5  -4  11      209.07      212.62     26.24 o 
  -4  -4  11      141.37      136.47     29.43 o 
  -3  -4  11       80.28       78.48     13.58 o 
  -2  -4  11      136.98      156.13     15.34 o 
  -1  -4  11      153.12      129.81     23.67 o 
   0  -4  11       35.76       14.00     14.90 o 
   1  -4  11       30.83       17.75     18.48 o 
  -7  -3  11       54.43       50.90     21.71 o 
  -6  -3  11       84.22      134.65     19.96 o 
  -5  -3  11       55.23       60.22     21.59 o 
  -4  -3  11      139.49      144.57     18.64 o 
  -3  -3  11      155.60      151.94     15.00 o 
  -2  -3  11       50.13       48.51     15.24 o 
  -1  -3  11       70.74       66.43     16.03 o 
   0  -3  11      264.51      267.16     21.48 o 
   1  -3  11      148.50      140.85     16.80 o 
  -7  -2  11       10.34       29.67     15.44 o 
  -6  -2  11       60.57       62.49     17.32 o 
  -5  -2  11      169.64      176.62     24.92 o 
  -4  -2  11      201.44      193.94     35.34 o 
  -3  -2  11      109.53      105.31     13.25 o 
  -2  -2  11      100.00      100.06     14.89 o 
  -1  -2  11       73.42       64.19     15.20 o 
   0  -2  11       24.24       10.94     13.93 o 
   1  -2  11       41.02       37.62     13.56 o 
  -8  -1  11       14.08       28.84     22.61 o 
  -7  -1  11       20.28       28.66     17.77 o 
  -6  -1  11       33.37       40.66     24.45 o 
  -5  -1  11        2.16       -6.40      9.81 o 
  -4  -1  11      254.62      278.41     27.55 o 
  -3  -1  11       87.88      102.90     13.21 o 
  -2  -1  11       11.26       11.03     12.26 o 
  -1  -1  11       10.98       32.44     28.44 o 
   0  -1  11      200.28      203.53     18.47 o 
   1  -1  11       93.68       95.81     17.26 o 
   2  -1  11        2.01       -1.76     11.13 o 
  -8   0  11      192.03      195.40     28.57 o 
  -7   0  11       24.11       27.42     15.64 o 
  -6   0  11       26.07       20.70     17.67 o 
  -5   0  11      243.48      242.78     20.12 o 
  -4   0  11      136.08       83.43     17.05 o 
  -3   0  11      162.92      124.46     15.51 o 
  -2   0  11       10.04        5.75     11.29 o 
  -1   0  11      316.41      290.48     19.69 o 
   0   0  11       21.25       18.06     13.89 o 
   1   0  11        2.05       10.10     10.51 o 
   2   0  11       21.49       26.49     14.00 o 
  -8   1  11       17.78       36.72     19.97 o 
  -7   1  11       38.53       52.46     22.48 o 
  -6   1  11       16.99       22.04     20.05 o 
  -5   1  11        2.24       -4.82     10.45 o 
  -4   1  11      227.46      240.26     18.49 o 
  -3   1  11       87.72       83.83     13.50 o 
  -2   1  11       16.37       -6.02     11.37 o 
  -1   1  11       10.90       15.96     13.96 o 
   0   1  11      215.75      218.46     19.69 o 
   1   1  11       87.27       76.48     14.61 o 
   2   1  11        2.34       13.46     11.47 o 
  -4  -5  12        2.52       -0.48     10.90 o 
  -3  -5  12      182.83      186.58     19.26 o 
  -5  -4  12       84.70       67.10     20.63 o 
  -4  -4  12      176.24      163.28     23.15 o 
  -3  -4  12       30.80       50.54     42.29 o 
  -2  -4  12       47.81       43.50     12.85 o 
  -6  -3  12       52.58       65.28     19.36 o 
  -5  -3  12       32.18       10.64     24.21 o 
  -4  -3  12       24.79       19.85     10.97 o 
  -3  -3  12      155.75      138.36     16.46 o 
  -2  -3  12       72.76       78.55     15.88 o 
  -1  -3  12        9.90        8.07     11.95 o 
  -6  -2  12       31.53       43.75     18.14 o 
  -5  -2  12      183.49      137.85     27.86 o 
  -4  -2  12      162.74      156.46     16.83 o 
  -3  -2  12        2.22       -4.47      9.28 o 
  -2  -2  12       17.20       11.98     11.18 o 
  -1  -2  12      265.63      294.36     21.07 o 
   0  -2  12       68.37       51.65     16.30 o 
  -6  -1  12       24.90       46.23     18.32 o 
  -5  -1  12        1.65       -1.00     11.86 o 
  -4  -1  12      176.72      142.31     15.62 o 
  -3  -1  12       81.85       59.62     13.30 o 
  -2  -1  12       90.61       64.08     13.42 o 
  -1  -1  12       12.40       27.29     12.14 o 
   0  -1  12      165.84      163.07     32.93 o 
  -6   0  12       29.97       38.12     22.59 o 
  -5   0  12      245.46      262.68     22.67 o 
  -4   0  12      128.45      128.60     20.17 o 
  -3   0  12       19.83       12.40     14.84 o 
  -2   0  12       82.86       69.53     14.59 o 
  -1   0  12      120.57      116.55     33.03 o 
   0   0  12       24.01       15.10     13.29 o 
  -6   1  12       36.16       59.59     21.43 o 
  -5   1  12        3.73       14.39      9.61 o 
  -4   1  12      171.69      175.46     17.69 o 
  -3   1  12       55.87       28.68     17.15 o 
  -2   1  12       72.63       72.59     29.87 o 
  -1   1  12       12.50       21.60     12.55 o 
   0   1  12      183.04      191.31     19.69 o 
                                                 
